# Supplementary material for: Sterols are required for the coordinated assembly of lipid droplets in developing seeds
Source: Nat Commun. 2021 Sep 22;12:5598. doi: 10.1038/s41467-021-25908-6 (PMC8458542; doi:10.1038/s41467-021-25908-6)
Supplement: Supplementary file 4 — Supplementary Data 1 [file 41467_2021_25908_MOESM4_ESM.xlsx]

## Sheet: Sheet1
Supplementary table 1. Mutations identified in the region between the marker 1-5886 and nga280 by Mutmap sequencing
Chromosome	position	Ref base	Allele	Affected gene	Gene Annotation	Mutated resgion	Mutation effects
Chr1	17059509	C	T(37)C(8)	NULL		intergenic
Chr1	17092536	C	T(25)C(4)	NULL		intergenic
Chr1	17383163	C	T(37)	AT1G47395.1	hypothetical protein;(source:Araport11)	CDS	A16V
Chr1	17431995	C	T(28)C(2)	NULL		intergenic
Chr1	17579556	C	T(37)C(1)	NULL		intergenic
Chr1	17624941	C	T(20)	NULL		intergenic
Chr1	17705044	C	T(38)C(4)	AT1G48000.1	Encodes a putative transcription factor (MYB112).	intron
Chr1	17714129	C	A(25)	NULL		intergenic
Chr1	17754290	C	T(38)C(1)	AT1G48090.1	calcium-dependent lipid-binding family protein;(source:Araport11)	CDS	R387R
Chr1	17918483	C	T(37)C(1)	AT1G48480.1	Arabidopsis thaliana receptor-like protein kinase (RKL1) gene	CDS	V3V
Chr1	18087903	C	T(40)C(1)	AT1G48900.1	Signal recognition particle, SRP54 subunit protein;(source:Araport11)	<500 bp upstream
Chr1	18146522	C	T(36)C(1)	AT1G49040.1	Encodes soluble protein containing N-terminal DENN domain and eight C-terminal WD-40 repeats. Involved in cytokinesis of guard mother cells and leaf epidermal cells. The overall growth and development of mutant plants is severely affected, they are smaller than wt, with defects in seedling development, leaf expansion and flower morphology which renders the mutant conditionally sterile.	CDS	G297D
Chr1	18147328	C	T(34)C(1)	AT1G49040.1	Encodes soluble protein containing N-terminal DENN domain and eight C-terminal WD-40 repeats. Involved in cytokinesis of guard mother cells and leaf epidermal cells. The overall growth and development of mutant plants is severely affected, they are smaller than wt, with defects in seedling development, leaf expansion and flower morphology which renders the mutant conditionally sterile.	CDS	P174P
Chr1	18321119	C	T(33)	NULL		intergenic
Chr1	18396142	C	T(32)	NULL		intergenic
Chr1	18396146	G	C(31)	NULL		intergenic
Chr1	18396153	C	T(24)	NULL		intergenic
Chr1	18396166	C	T(26)	NULL		intergenic
Chr1	18396176	C	T(12)	NULL		intergenic
Chr1	18396179	G	T(12)	NULL		intergenic
Chr1	18396188	C	A(13)	NULL		intergenic
Chr1	18396191	T	A(13)	NULL		intergenic
Chr1	18396195	T	A(15)	NULL		intergenic
Chr1	18398160	G	A(20)	NULL		intergenic
Chr1	18592015	C	T(27)	AT1G50200.1	Alanyl-tRNA synthetase;(source:Araport11)	CDS	A870T
Chr1	18611577	C	T(25)	AT1G50240.2	The FUSED (FU) gene belongs to Ser/Thr protein kinase family and has a key role in the hedgehog signaling pathway known to control cell proliferation and patterning in fruit flies and humans . Arabidopsis thaliana genome has a single Fu gene that is involved in male meiosis cytokinesis. Cytokinesis-defective mutants, named two-in-one (tio), result from mutations in Arabidopsis Fu. Phenotypic anal…	CDS	P663L
Chr1	18676323	C	T(39)	AT1G50410.1	Encodes a member of the SNF2 family of helicase-like proteins and is involved in RNA-directed DNA methylation. It is functionally redundant with FRG1.	CDS	G695G
Chr1	18681740	C	T(46)	AT1G50430.1	Mutants are defective in Brassinosteroid biosynthesis (delta7-sterol-C7 reduction step) and have a dwarf phenotype.	<500 bp downstream
Chr1	18682584	C	T(39)	AT1G50430.1	Mutants are defective in Brassinosteroid biosynthesis (delta7-sterol-C7 reduction step) and have a dwarf phenotype.	CDS	W357*
Chr1	18719574	T	A(36)	AT1G50520.1	member of CYP705A The mRNA is cell-to-cell mobile.	CDS	L65H
Chr1	18742552	C	T(35)	AT1G50610.1	Leucine-rich repeat protein kinase family protein;(source:Araport11)	CDS	P128S
Chr1	18775690	C	T(39)	AT1G50670.1	OTU-like cysteine protease family protein;(source:Araport11)	intron
Chr1	18793518	C	T(47)	NULL		intergenic
Chr1	18819210	C	T(35)	AT1G50770.1	Aminotransferase-like, plant mobile domain family protein;(source:Araport11)	CDS	E416E
Chr1	18876660	C	T(46)	AT1G50930.1	Serine/Threonine-kinase;(source:Araport11)	<500 bp upstream
Chr1	18952963	C	T(37)C(1)	NULL		intergenic
Chr1	18978007	C	T(27)C(1)	AT1G51190.1	Encodes a member of the AINTEGUMENTA-like (AIL) subclass of the AP2/EREBP family of transcription factors and is essential for quiescent center (QC) specification and stem cell activity. It is a key effector for establishment of the stem cell niche during embryonic pattern formation. It is transcribed in response to auxin accumulation and is dependent on auxin response transcription factors.	CDS	T80I
Chr1	19142274	C	T(35)	AT1G51630.1	O-fucosyltransferase family protein;(source:Araport11)	CDS	G380E
Chr1	19268667	C	T(48)C(1)	NULL		intergenic
Chr1	19428800	G	A(34)G(1)	NULL		intergenic
Chr1	19616803	C	T(40)C(3)	AT1G52670.1	Single hybrid motif superfamily protein;(source:Araport11)	intron
Chr1	19899971	C	T(34)C(2)	AT1G53340.1	Cysteine/Histidine-rich C1 domain family protein;(source:Araport11)	CDS	A321T
Chr1	19950548	C	T(44)C(2)	AT1G53440.1	Leucine-rich repeat transmembrane protein kinase;(source:Araport11)	CDS	R750R
Chr1	19998748	C	T(24)C(1)	AT1G53590.1	Calcium-dependent lipid-binding (CaLB domain) family protein;(source:Araport11)	CDS	L346F
Allele: T(41)C(1) means this position was covered by 42 reads, among which 41 supported the "T" allele and one supported the "C" allele
Mutation effects: P571L means that the mutation cause an amino acid change at position 571 of this gene from "P" to "L"
Nonsynonymous and nonsense mutations are highlighted in green. These are candidate causative mutations.
Regions containing low levels of heterezygosity are highlighted in yellow. These regions could be ignored since they are not 100% segregated with the phenotype
