# Supplementary material for: Sterols are required for the coordinated assembly of lipid droplets in developing seeds
Source: Nat Commun. 2021 Sep 22;12:5598. doi: 10.1038/s41467-021-25908-6 (PMC8458542; doi:10.1038/s41467-021-25908-6)
Supplement: Supplementary file 6 — Source Data [file 41467_2021_25908_MOESM6_ESM.xlsx]

## Sheet: fig.1
	Fig.1c
	Fig. 1d
			plate1		plate 2
			image J raw data	Normalized		image J raw data	Normalized
	repeat1	Col/OLE1 young	322641	100	repeat3	226001	100
		M1-7 young	54418	16.8664		18284	8.09023
		Col/OLE1 mature	282312	87.5003		159763	70.6913
		M1-7 mature	40239	12.4718		23321	10.319
		Col/OLE1 old	206660	64.0526		175265	77.5505
		M1-7 old	113113	35.0585		61994	27.4309
	repeat2	Col/OLE1 young	268700	83.2814	repeat4	203946	90.2412
		M1-7 young	53416	16.5559		25389	11.234
		Col/OLE1 mature	229035	70.9876		161515	71.4665
		M1-7 mature	37377	11.5847		23693	10.4836
		Col/OLE1 old	208535	64.6338		197344	87.32
		M1-7 old	108386	33.5934		56714	25.0946
	Number of families	1
	Number of comparisons per family	15
	Alpha	0.05
	Tukey's multiple comparisons test		Mean Diff.	95.00% CI of diff.	Significant?	Summary	Adjusted P Value
	Col/OLE1 young vs. M1-7 young		80.19	64.26 to 96.12	Yes	****	<0.0001
	Col/OLE1 young vs. Col/OLE1 mature		18.22	2.289 to 34.15	Yes	*	0.0198
	Col/OLE1 young vs. M1-7 mature		82.17	66.24 to 98.10	Yes	****	<0.0001
	Col/OLE1 young vs. Col/OLE1 old		19.99	4.061 to 35.92	Yes	**	0.0095
	Col/OLE1 young vs. M1-7 old		63.09	47.16 to 79.02	Yes	****	<0.0001
	M1-7 young vs. Col/OLE1 mature		-61.97	-77.91 to -46.04	Yes	****	<0.0001
	M1-7 young vs. M1-7 mature		1.972	-13.96 to 17.90	No	ns	0.9986
	M1-7 young vs. Col/OLE1 old		-60.2	-76.13 to -44.27	Yes	****	<0.0001
	M1-7 young vs. M1-7 old		-17.11	-33.04 to -1.177	Yes	*	0.0312
	Col/OLE1 mature vs. M1-7 mature		63.95	48.02 to 79.88	Yes	****	<0.0001
	Col/OLE1 mature vs. Col/OLE1 old		1.772	-14.16 to 17.70	No	ns	0.9991
	Col/OLE1 mature vs. M1-7 old		44.87	28.94 to 60.80	Yes	****	<0.0001
	M1-7 mature vs. Col/OLE1 old		-62.17	-78.10 to -46.24	Yes	****	<0.0001
	M1-7 mature vs. M1-7 old		-19.08	-35.01 to -3.149	Yes	*	0.0139
	Col/OLE1 old vs. M1-7 old		43.09	27.16 to 59.03	Yes	****	<0.0001

## Sheet: fig.2
		Fig. 2d
		fig. 2e
				Image J Raw data				Normalized
				repeat 1	repeat 2	repeat 3		repeat 1	repeat 2	repeat 3
		young	Col/OLE1	163401	143459	187351		100	87.7957	114.657
			dwf5-10/OLE1	43305	37555	32382		26.5023	22.9833	19.8175
			dwf5-8/OLE1	20835	23020	29925		12.7508	14.088	18.3138
			Col	16337	22400	16042		9.9981	13.7086	9.81757
		mature	Col/OLE1	154065	123713	127962		94.2864	75.7113	78.3116
			dwf5-10/OLE1	31387	42119	39224		19.2086	25.7765	24.0047
			dwf5-8/OLE1	23396	21422	23145		14.3181	13.1101	14.1645
			Col	10198	19108	14366		6.24109	11.6939	8.79187
		old	Col/OLE1	130981	110151	106947		80.1592	67.4115	65.4506
			dwf5-10/OLE1	55699	45219	52096		34.0873	27.6736	31.8823
			dwf5-8/OLE1	27657	25936	25952		16.9258	15.8726	15.8824
			Col	17134	15469	25395		10.4859	9.46689	15.5415
	Number of families	1
	Number of comparisons per family	66
	Alpha	0.05
	Tukey's multiple comparisons test		Mean Diff.	95.00% CI of diff.	Significant?	Summary	Adjusted P Value
	Col/OLE1 young vs. dwf5-10/OLE1 young		77.72	60.48 to 94.95	Yes	****	<0.0001
	Col/OLE1 young vs. dwf5-8/OLE1 young		85.77	68.53 to 103.0	Yes	****	<0.0001
	Col/OLE1 young vs. Col-young		89.64	72.41 to 106.9	Yes	****	<0.0001
	Col/OLE1 young vs. Col/OLE1-mature		18.05	0.8131 to 35.28	Yes	*	0.0345
	Col/OLE1 young vs. dwf5-10/OLE1-mature		77.82	60.59 to 95.06	Yes	****	<0.0001
	Col/OLE1 young vs. dwf5-8/OLE1-mature		86.95	69.72 to 104.2	Yes	****	<0.0001
	Col/OLE1 young vs. Col-mature		91.91	74.67 to 109.1	Yes	****	<0.0001
	Col/OLE1 young vs. Col/OLE1-old		29.81	12.58 to 47.05	Yes	***	0.0001
	Col/OLE1 young vs. dwf5-10/OLE1-old		69.6	52.37 to 86.84	Yes	****	<0.0001
	Col/OLE1 young vs. dwf5-8/OLE1-old		84.59	67.36 to 101.8	Yes	****	<0.0001
	Col/OLE1 young vs. Col-old		88.99	71.75 to 106.2	Yes	****	<0.0001
	dwf5-10/OLE1 young vs. dwf5-8/OLE1 young		8.05	-9.185 to 25.28	No	ns	0.8586
	dwf5-10/OLE1 young vs. Col-young		11.93	-5.308 to 29.16	No	ns	0.3877
	dwf5-10/OLE1 young vs. Col/OLE1-mature		-59.67	-76.90 to -42.43	Yes	****	<0.0001
	dwf5-10/OLE1 young vs. dwf5-10/OLE1-mature		0.1044	-17.13 to 17.34	No	ns	>0.9999
	dwf5-10/OLE1 young vs. dwf5-8/OLE1-mature		9.237	-7.998 to 26.47	No	ns	0.7297
	dwf5-10/OLE1 young vs. Col-mature		14.19	-3.043 to 31.43	No	ns	0.1788
	dwf5-10/OLE1 young vs. Col/OLE1-old		-47.91	-65.14 to -30.67	Yes	****	<0.0001
	dwf5-10/OLE1 young vs. dwf5-10/OLE1-old		-8.113	-25.35 to 9.121	No	ns	0.8527
	dwf5-10/OLE1 young vs. dwf5-8/OLE1-old		6.874	-10.36 to 24.11	No	ns	0.9434
	dwf5-10/OLE1 young vs. Col-old		11.27	-5.965 to 28.50	No	ns	0.4671
	dwf5-8/OLE1 young vs. Col-young		3.876	-13.36 to 21.11	No	ns	0.9994
	dwf5-8/OLE1 young vs. Col/OLE1-mature		-67.72	-84.95 to -50.48	Yes	****	<0.0001
	dwf5-8/OLE1 young vs. dwf5-10/OLE1-mature		-7.946	-25.18 to 9.289	No	ns	0.868
	dwf5-8/OLE1 young vs. dwf5-8/OLE1-mature		1.187	-16.05 to 18.42	No	ns	>0.9999
	dwf5-8/OLE1 young vs. Col-mature		6.142	-11.09 to 23.38	No	ns	0.9734
	dwf5-8/OLE1 young vs. Col/OLE1-old		-55.96	-73.19 to -38.72	Yes	****	<0.0001
	dwf5-8/OLE1 young vs. dwf5-10/OLE1-old		-16.16	-33.40 to 1.071	No	ns	0.0802
	dwf5-8/OLE1 young vs. dwf5-8/OLE1-old		-1.176	-18.41 to 16.06	No	ns	>0.9999
	dwf5-8/OLE1 young vs. Col-old		3.219	-14.02 to 20.45	No	ns	0.9999
	Col-young vs. Col/OLE1-mature		-71.6	-88.83 to -54.36	Yes	****	<0.0001
	Col-young vs. dwf5-10/OLE1-mature		-11.82	-29.06 to 5.413	No	ns	0.3998
	Col-young vs. dwf5-8/OLE1-mature		-2.689	-19.92 to 14.55	No	ns	>0.9999
	Col-young vs. Col-mature		2.266	-14.97 to 19.50	No	ns	>0.9999
	Col-young vs. Col/OLE1-old		-59.83	-77.07 to -42.60	Yes	****	<0.0001
	Col-young vs. dwf5-10/OLE1-old		-20.04	-37.27 to -2.805	Yes	*	0.0134
	Col-young vs. dwf5-8/OLE1-old		-5.052	-22.29 to 12.18	No	ns	0.994
	Col-young vs. Col-old		-0.6567	-17.89 to 16.58	No	ns	>0.9999
	Col/OLE1-mature vs. dwf5-10/OLE1-mature		59.77	42.54 to 77.01	Yes	****	<0.0001
	Col/OLE1-mature vs. dwf5-8/OLE1-mature		68.91	51.67 to 86.14	Yes	****	<0.0001
	Col/OLE1-mature vs. Col-mature		73.86	56.63 to 91.10	Yes	****	<0.0001
	Col/OLE1-mature vs. Col/OLE1-old		11.76	-5.472 to 29.00	No	ns	0.4068
	Col/OLE1-mature vs. dwf5-10/OLE1-old		51.56	34.32 to 68.79	Yes	****	<0.0001
	Col/OLE1-mature vs. dwf5-8/OLE1-old		66.54	49.31 to 83.78	Yes	****	<0.0001
	Col/OLE1-mature vs. Col-old		70.94	53.70 to 88.17	Yes	****	<0.0001
	dwf5-10/OLE1-mature vs. dwf5-8/OLE1-mature		9.132	-8.102 to 26.37	No	ns	0.7424
	dwf5-10/OLE1-mature vs. Col-mature		14.09	-3.147 to 31.32	No	ns	0.186
	dwf5-10/OLE1-mature vs. Col/OLE1-old		-48.01	-65.25 to -30.78	Yes	****	<0.0001
	dwf5-10/OLE1-mature vs. dwf5-10/OLE1-old		-8.218	-25.45 to 9.017	No	ns	0.8427
	dwf5-10/OLE1-mature vs. dwf5-8/OLE1-old		6.77	-10.47 to 24.00	No	ns	0.9487
	dwf5-10/OLE1-mature vs. Col-old		11.17	-6.070 to 28.40	No	ns	0.4803
	dwf5-8/OLE1-mature vs. Col-mature		4.955	-12.28 to 22.19	No	ns	0.9949
	dwf5-8/OLE1-mature vs. Col/OLE1-old		-57.14	-74.38 to -39.91	Yes	****	<0.0001
	dwf5-8/OLE1-mature vs. dwf5-10/OLE1-old		-17.35	-34.58 to -0.1154	Yes	*	0.0475
	dwf5-8/OLE1-mature vs. dwf5-8/OLE1-old		-2.363	-19.60 to 14.87	No	ns	>0.9999
	dwf5-8/OLE1-mature vs. Col-old		2.033	-15.20 to 19.27	No	ns	>0.9999
	Col-mature vs. Col/OLE1-old		-62.1	-79.33 to -44.86	Yes	****	<0.0001
	Col-mature vs. dwf5-10/OLE1-old		-22.31	-39.54 to -5.071	Yes	**	0.0044
	Col-mature vs. dwf5-8/OLE1-old		-7.318	-24.55 to 9.917	No	ns	0.9169
	Col-mature vs. Col-old		-2.922	-20.16 to 14.31	No	ns	>0.9999
	Col/OLE1-old vs. dwf5-10/OLE1-old		39.79	22.56 to 57.03	Yes	****	<0.0001
	Col/OLE1-old vs. dwf5-8/OLE1-old		54.78	37.55 to 72.01	Yes	****	<0.0001
	Col/OLE1-old vs. Col-old		59.18	41.94 to 76.41	Yes	****	<0.0001
	dwf5-10/OLE1-old vs. dwf5-8/OLE1-old		14.99	-2.247 to 32.22	No	ns	0.1309
	dwf5-10/OLE1-old vs. Col-old		19.38	2.148 to 36.62	Yes	*	0.0184
	dwf5-8/OLE1-old vs. Col-old		4.396	-12.84 to 21.63	No	ns	0.9981

## Sheet: fig.3
		fig.3 b
		fig. 3c
			image J raw data				Normalized
			repeat 1	repeat 2	repeat 3		repeat 1	repeat 2	repeat 3
		Col/OLE1 young	113352	121867	106399		93.0129	100	87.3075
		dwf1-2/OLE1 young	118889	123666	108983		97.5564	101.476	89.4278
		dwf4-6/OLE1 young	109984	118545	97876		90.2492	97.2741	80.3138
		cvp1-3smt3-1/OLE1 young	34076	38593	38795		27.9616	31.6681	31.8339
		dwf7-4/OLE1 young	28225	33010	32003		23.1605	27.0869	26.2606
		Col young	21579	30618	27567		17.707	25.1241	22.6206
		Col/OLE1 mature	100464	98845	102838		82.4374	81.1089	84.3854
		dwf1-2/OLE1 mature	97517	107858	93532		80.0192	88.5047	76.7492
		dwf4-6/OLE1 mature	105988	108427	92850		86.9702	88.9716	76.1896
		cvp1-3smt3-1/OLE1 mature	31736	32886	33822		26.0415	26.9852	27.7532
		dwf7-4/OLE1 mature	29450	27650	28872		24.1657	22.6887	23.6914
		Col mature	22014	24475	25749		18.064	20.0834	21.1288
		Col/OLE1 old	83585	94441	85568		68.5871	77.4951	70.2142
		dwf1-2/OLE1 old	83335	96215	84735		68.3819	78.9508	69.5307
		dwf4-6/OLE1 old	79838	92745	97222		65.5124	76.1035	79.7771
		cvp1-3smt3-1/OLE1 old	44026	49391	44598		36.1263	40.5286	36.5956
		dwf7-4/OLE1 old	36675	37434	27724		30.0943	30.7171	22.7494
		Col old	29172	30232	26694		23.9376	24.8074	21.9042
	Number of families	1
	Number of comparisons per family	153
	Alpha	0.05
	Tukey's multiple comparisons test		Mean Diff.	95.00% CI of diff.	Significant?	Summary	Adjusted P Value
	Col/OLE1 young vs. dwf1-2/OLE1 young		-2.713	-17.21 to 11.78	No	ns	>0.9999
	Col/OLE1 young vs. dwf4-6/OLE1 young		4.161	-10.33 to 18.66	No	ns	0.9996
	Col/OLE1 young vs. cvp1-3smt3-1/OLE1 young		62.95	48.46 to 77.45	Yes	****	<0.0001
	Col/OLE1 young vs. dwf7-4/OLE1 young		67.94	53.44 to 82.43	Yes	****	<0.0001
	Col/OLE1 young vs. Col young		71.62	57.13 to 86.12	Yes	****	<0.0001
	Col/OLE1 young vs. Col/OLE1 mature		10.8	-3.699 to 25.29	No	ns	0.3594
	Col/OLE1 young vs. dwf1-2/OLE1 mature		11.68	-2.813 to 26.18	No	ns	0.2419
	Col/OLE1 young vs. dwf4-6/OLE1 mature		9.396	-5.099 to 23.89	No	ns	0.591
	Col/OLE1 young vs. cvp1-3smt3-1/OLE1 mature		66.51	52.02 to 81.01	Yes	****	<0.0001
	Col/OLE1 young vs. dwf7-4/OLE1 mature		69.92	55.43 to 84.42	Yes	****	<0.0001
	Col/OLE1 young vs. Col mature		73.68	59.19 to 88.18	Yes	****	<0.0001
	Col/OLE1 young vs. Col/OLE1 old		21.34	6.846 to 35.84	Yes	***	0.0004
	Col/OLE1 young vs. dwf1-2/OLE1 old		21.15	6.657 to 35.65	Yes	***	0.0004
	Col/OLE1 young vs. dwf4-6/OLE1 old		19.64	5.147 to 34.14	Yes	**	0.0013
	Col/OLE1 young vs. cvp1-3smt3-1/OLE1 old		55.69	41.19 to 70.19	Yes	****	<0.0001
	Col/OLE1 young vs. dwf7-4/OLE1 old		65.59	51.09 to 80.08	Yes	****	<0.0001
	Col/OLE1 young vs. Col old		69.89	55.40 to 84.39	Yes	****	<0.0001
	dwf1-2/OLE1 young vs. dwf4-6/OLE1 young		6.874	-7.621 to 21.37	No	ns	0.9344
	dwf1-2/OLE1 young vs. cvp1-3smt3-1/OLE1 young		65.67	51.17 to 80.16	Yes	****	<0.0001
	dwf1-2/OLE1 young vs. dwf7-4/OLE1 young		70.65	56.16 to 85.15	Yes	****	<0.0001
	dwf1-2/OLE1 young vs. Col young		74.34	59.84 to 88.83	Yes	****	<0.0001
	dwf1-2/OLE1 young vs. Col/OLE1 mature		13.51	-0.9855 to 28.00	No	ns	0.091
	dwf1-2/OLE1 young vs. dwf1-2/OLE1 mature		14.4	-0.09933 to 28.89	No	ns	0.0532
	dwf1-2/OLE1 young vs. dwf4-6/OLE1 mature		12.11	-2.385 to 26.60	No	ns	0.196
	dwf1-2/OLE1 young vs. cvp1-3smt3-1/OLE1 mature		69.23	54.73 to 83.72	Yes	****	<0.0001
	dwf1-2/OLE1 young vs. dwf7-4/OLE1 mature		72.64	58.14 to 87.13	Yes	****	<0.0001
	dwf1-2/OLE1 young vs. Col mature		76.39	61.90 to 90.89	Yes	****	<0.0001
	dwf1-2/OLE1 young vs. Col/OLE1 old		24.05	9.560 to 38.55	Yes	****	<0.0001
	dwf1-2/OLE1 young vs. dwf1-2/OLE1 old		23.87	9.371 to 38.36	Yes	****	<0.0001
	dwf1-2/OLE1 young vs. dwf4-6/OLE1 old		22.36	7.861 to 36.85	Yes	***	0.0002
	dwf1-2/OLE1 young vs. cvp1-3smt3-1/OLE1 old		58.4	43.91 to 72.90	Yes	****	<0.0001
	dwf1-2/OLE1 young vs. dwf7-4/OLE1 old		68.3	53.80 to 82.79	Yes	****	<0.0001
	dwf1-2/OLE1 young vs. Col old		72.6	58.11 to 87.10	Yes	****	<0.0001
	dwf4-6/OLE1 young vs. cvp1-3smt3-1/OLE1 young		58.79	44.30 to 73.29	Yes	****	<0.0001
	dwf4-6/OLE1 young vs. dwf7-4/OLE1 young		63.78	49.28 to 78.27	Yes	****	<0.0001
	dwf4-6/OLE1 young vs. Col young		67.46	52.97 to 81.96	Yes	****	<0.0001
	dwf4-6/OLE1 young vs. Col/OLE1 mature		6.635	-7.860 to 21.13	No	ns	0.9504
	dwf4-6/OLE1 young vs. dwf1-2/OLE1 mature		7.521	-6.974 to 22.02	No	ns	0.8747
	dwf4-6/OLE1 young vs. dwf4-6/OLE1 mature		5.235	-9.260 to 19.73	No	ns	0.9947
	dwf4-6/OLE1 young vs. cvp1-3smt3-1/OLE1 mature		62.35	47.86 to 76.85	Yes	****	<0.0001
	dwf4-6/OLE1 young vs. dwf7-4/OLE1 mature		65.76	51.27 to 80.26	Yes	****	<0.0001
	dwf4-6/OLE1 young vs. Col mature		69.52	55.03 to 84.02	Yes	****	<0.0001
	dwf4-6/OLE1 young vs. Col/OLE1 old		17.18	2.685 to 31.68	Yes	**	0.0082
	dwf4-6/OLE1 young vs. dwf1-2/OLE1 old		16.99	2.496 to 31.49	Yes	**	0.0093
	dwf4-6/OLE1 young vs. dwf4-6/OLE1 old		15.48	0.9863 to 29.98	Yes	*	0.0264
	dwf4-6/OLE1 young vs. cvp1-3smt3-1/OLE1 old		51.53	37.03 to 66.02	Yes	****	<0.0001
	dwf4-6/OLE1 young vs. dwf7-4/OLE1 old		61.43	46.93 to 75.92	Yes	****	<0.0001
	dwf4-6/OLE1 young vs. Col old		65.73	51.23 to 80.22	Yes	****	<0.0001
	cvp1-3smt3-1/OLE1 young vs. dwf7-4/OLE1 young		4.985	-9.510 to 19.48	No	ns	0.9969
	cvp1-3smt3-1/OLE1 young vs. Col young		8.671	-5.824 to 23.17	No	ns	0.7143
	cvp1-3smt3-1/OLE1 young vs. Col/OLE1 mature		-52.16	-66.65 to -37.66	Yes	****	<0.0001
	cvp1-3smt3-1/OLE1 young vs. dwf1-2/OLE1 mature		-51.27	-65.76 to -36.77	Yes	****	<0.0001
	cvp1-3smt3-1/OLE1 young vs. dwf4-6/OLE1 mature		-53.56	-68.05 to -39.06	Yes	****	<0.0001
	cvp1-3smt3-1/OLE1 young vs. cvp1-3smt3-1/OLE1 mature		3.561	-10.93 to 18.06	No	ns	>0.9999
	cvp1-3smt3-1/OLE1 young vs. dwf7-4/OLE1 mature		6.973	-7.522 to 21.47	No	ns	0.9269
	cvp1-3smt3-1/OLE1 young vs. Col mature		10.73	-3.766 to 25.22	No	ns	0.3694
	cvp1-3smt3-1/OLE1 young vs. Col/OLE1 old		-41.61	-56.11 to -27.12	Yes	****	<0.0001
	cvp1-3smt3-1/OLE1 young vs. dwf1-2/OLE1 old		-41.8	-56.30 to -27.30	Yes	****	<0.0001
	cvp1-3smt3-1/OLE1 young vs. dwf4-6/OLE1 old		-43.31	-57.80 to -28.81	Yes	****	<0.0001
	cvp1-3smt3-1/OLE1 young vs. cvp1-3smt3-1/OLE1 old		-7.262	-21.76 to 7.233	No	ns	0.9015
	cvp1-3smt3-1/OLE1 young vs. dwf7-4/OLE1 old		2.634	-11.86 to 17.13	No	ns	>0.9999
	cvp1-3smt3-1/OLE1 young vs. Col old		6.938	-7.557 to 21.43	No	ns	0.9296
	dwf7-4/OLE1 young vs. Col young		3.685	-10.81 to 18.18	No	ns	>0.9999
	dwf7-4/OLE1 young vs. Col/OLE1 mature		-57.14	-71.64 to -42.65	Yes	****	<0.0001
	dwf7-4/OLE1 young vs. dwf1-2/OLE1 mature		-56.26	-70.75 to -41.76	Yes	****	<0.0001
	dwf7-4/OLE1 young vs. dwf4-6/OLE1 mature		-58.54	-73.04 to -44.05	Yes	****	<0.0001
	dwf7-4/OLE1 young vs. cvp1-3smt3-1/OLE1 mature		-1.424	-15.92 to 13.07	No	ns	>0.9999
	dwf7-4/OLE1 young vs. dwf7-4/OLE1 mature		1.987	-12.51 to 16.48	No	ns	>0.9999
	dwf7-4/OLE1 young vs. Col mature		5.744	-8.751 to 20.24	No	ns	0.9863
	dwf7-4/OLE1 young vs. Col/OLE1 old		-46.6	-61.09 to -32.10	Yes	****	<0.0001
	dwf7-4/OLE1 young vs. dwf1-2/OLE1 old		-46.79	-61.28 to -32.29	Yes	****	<0.0001
	dwf7-4/OLE1 young vs. dwf4-6/OLE1 old		-48.29	-62.79 to -33.80	Yes	****	<0.0001
	dwf7-4/OLE1 young vs. cvp1-3smt3-1/OLE1 old		-12.25	-26.74 to 2.248	No	ns	0.1827
	dwf7-4/OLE1 young vs. dwf7-4/OLE1 old		-2.351	-16.85 to 12.14	No	ns	>0.9999
	dwf7-4/OLE1 young vs. Col old		1.953	-12.54 to 16.45	No	ns	>0.9999
	Col young vs. Col/OLE1 mature		-60.83	-75.32 to -46.33	Yes	****	<0.0001
	Col young vs. dwf1-2/OLE1 mature		-59.94	-74.44 to -45.45	Yes	****	<0.0001
	Col young vs. dwf4-6/OLE1 mature		-62.23	-76.72 to -47.73	Yes	****	<0.0001
	Col young vs. cvp1-3smt3-1/OLE1 mature		-5.109	-19.60 to 9.386	No	ns	0.9959
	Col young vs. dwf7-4/OLE1 mature		-1.698	-16.19 to 12.80	No	ns	>0.9999
	Col young vs. Col mature		2.059	-12.44 to 16.55	No	ns	>0.9999
	Col young vs. Col/OLE1 old		-50.28	-64.78 to -35.79	Yes	****	<0.0001
	Col young vs. dwf1-2/OLE1 old		-50.47	-64.97 to -35.98	Yes	****	<0.0001
	Col young vs. dwf4-6/OLE1 old		-51.98	-66.48 to -37.49	Yes	****	<0.0001
	Col young vs. cvp1-3smt3-1/OLE1 old		-15.93	-30.43 to -1.438	Yes	*	0.0195
	Col young vs. dwf7-4/OLE1 old		-6.036	-20.53 to 8.459	No	ns	0.9782
	Col young vs. Col old		-1.732	-16.23 to 12.76	No	ns	>0.9999
	Col/OLE1 mature vs. dwf1-2/OLE1 mature		0.8862	-13.61 to 15.38	No	ns	>0.9999
	Col/OLE1 mature vs. dwf4-6/OLE1 mature		-1.4	-15.89 to 13.10	No	ns	>0.9999
	Col/OLE1 mature vs. cvp1-3smt3-1/OLE1 mature		55.72	41.22 to 70.21	Yes	****	<0.0001
	Col/OLE1 mature vs. dwf7-4/OLE1 mature		59.13	44.63 to 73.62	Yes	****	<0.0001
	Col/OLE1 mature vs. Col mature		62.89	48.39 to 77.38	Yes	****	<0.0001
	Col/OLE1 mature vs. Col/OLE1 old		10.55	-3.950 to 25.04	No	ns	0.3977
	Col/OLE1 mature vs. dwf1-2/OLE1 old		10.36	-4.139 to 24.85	No	ns	0.4278
	Col/OLE1 mature vs. dwf4-6/OLE1 old		8.846	-5.649 to 23.34	No	ns	0.6853
	Col/OLE1 mature vs. cvp1-3smt3-1/OLE1 old		44.89	30.40 to 59.39	Yes	****	<0.0001
	Col/OLE1 mature vs. dwf7-4/OLE1 old		54.79	40.30 to 69.29	Yes	****	<0.0001
	Col/OLE1 mature vs. Col old		59.09	44.60 to 73.59	Yes	****	<0.0001
	dwf1-2/OLE1 mature vs. dwf4-6/OLE1 mature		-2.286	-16.78 to 12.21	No	ns	>0.9999
	dwf1-2/OLE1 mature vs. cvp1-3smt3-1/OLE1 mature		54.83	40.34 to 69.33	Yes	****	<0.0001
	dwf1-2/OLE1 mature vs. dwf7-4/OLE1 mature		58.24	43.75 to 72.74	Yes	****	<0.0001
	dwf1-2/OLE1 mature vs. Col mature		62	47.50 to 76.49	Yes	****	<0.0001
	dwf1-2/OLE1 mature vs. Col/OLE1 old		9.659	-4.836 to 24.15	No	ns	0.5453
	dwf1-2/OLE1 mature vs. dwf1-2/OLE1 old		9.47	-5.025 to 23.96	No	ns	0.5782
	dwf1-2/OLE1 mature vs. dwf4-6/OLE1 old		7.96	-6.535 to 22.46	No	ns	0.8208
	dwf1-2/OLE1 mature vs. cvp1-3smt3-1/OLE1 old		44.01	29.51 to 58.50	Yes	****	<0.0001
	dwf1-2/OLE1 mature vs. dwf7-4/OLE1 old		53.9	39.41 to 68.40	Yes	****	<0.0001
	dwf1-2/OLE1 mature vs. Col old		58.21	43.71 to 72.70	Yes	****	<0.0001
	dwf4-6/OLE1 mature vs. cvp1-3smt3-1/OLE1 mature		57.12	42.62 to 71.61	Yes	****	<0.0001
	dwf4-6/OLE1 mature vs. dwf7-4/OLE1 mature		60.53	46.03 to 75.02	Yes	****	<0.0001
	dwf4-6/OLE1 mature vs. Col mature		64.29	49.79 to 78.78	Yes	****	<0.0001
	dwf4-6/OLE1 mature vs. Col/OLE1 old		11.94	-2.550 to 26.44	No	ns	0.2129
	dwf4-6/OLE1 mature vs. dwf1-2/OLE1 old		11.76	-2.739 to 26.25	No	ns	0.2335
	dwf4-6/OLE1 mature vs. dwf4-6/OLE1 old		10.25	-4.249 to 24.74	No	ns	0.4457
	dwf4-6/OLE1 mature vs. cvp1-3smt3-1/OLE1 old		46.29	31.80 to 60.79	Yes	****	<0.0001
	dwf4-6/OLE1 mature vs. dwf7-4/OLE1 old		56.19	41.70 to 70.69	Yes	****	<0.0001
	dwf4-6/OLE1 mature vs. Col old		60.49	46.00 to 74.99	Yes	****	<0.0001
	cvp1-3smt3-1/OLE1 mature vs. dwf7-4/OLE1 mature		3.411	-11.08 to 17.91	No	ns	>0.9999
	cvp1-3smt3-1/OLE1 mature vs. Col mature		7.168	-7.327 to 21.66	No	ns	0.9103
	cvp1-3smt3-1/OLE1 mature vs. Col/OLE1 old		-45.17	-59.67 to -30.68	Yes	****	<0.0001
	cvp1-3smt3-1/OLE1 mature vs. dwf1-2/OLE1 old		-45.36	-59.86 to -30.87	Yes	****	<0.0001
	cvp1-3smt3-1/OLE1 mature vs. dwf4-6/OLE1 old		-46.87	-61.37 to -32.38	Yes	****	<0.0001
	cvp1-3smt3-1/OLE1 mature vs. cvp1-3smt3-1/OLE1 old		-10.82	-25.32 to 3.672	No	ns	0.3553
	cvp1-3smt3-1/OLE1 mature vs. dwf7-4/OLE1 old		-0.927	-15.42 to 13.57	No	ns	>0.9999
	cvp1-3smt3-1/OLE1 mature vs. Col old		3.377	-11.12 to 17.87	No	ns	>0.9999
	dwf7-4/OLE1 mature vs. Col mature		3.757	-10.74 to 18.25	No	ns	>0.9999
	dwf7-4/OLE1 mature vs. Col/OLE1 old		-48.58	-63.08 to -34.09	Yes	****	<0.0001
	dwf7-4/OLE1 mature vs. dwf1-2/OLE1 old		-48.77	-63.27 to -34.28	Yes	****	<0.0001
	dwf7-4/OLE1 mature vs. dwf4-6/OLE1 old		-50.28	-64.78 to -35.79	Yes	****	<0.0001
	dwf7-4/OLE1 mature vs. cvp1-3smt3-1/OLE1 old		-14.23	-28.73 to 0.2602	No	ns	0.0588
	dwf7-4/OLE1 mature vs. dwf7-4/OLE1 old		-4.338	-18.83 to 10.16	No	ns	0.9994
	dwf7-4/OLE1 mature vs. Col old		-0.03446	-14.53 to 14.46	No	ns	>0.9999
	Col mature vs. Col/OLE1 old		-52.34	-66.84 to -37.85	Yes	****	<0.0001
	Col mature vs. dwf1-2/OLE1 old		-52.53	-67.02 to -38.03	Yes	****	<0.0001
	Col mature vs. dwf4-6/OLE1 old		-54.04	-68.53 to -39.54	Yes	****	<0.0001
	Col mature vs. cvp1-3smt3-1/OLE1 old		-17.99	-32.49 to -3.496	Yes	**	0.0046
	Col mature vs. dwf7-4/OLE1 old		-8.095	-22.59 to 6.400	No	ns	0.8022
	Col mature vs. Col old		-3.791	-18.29 to 10.70	No	ns	0.9999
	Col/OLE1 old vs. dwf1-2/OLE1 old		-0.189	-14.68 to 14.31	No	ns	>0.9999
	Col/OLE1 old vs. dwf4-6/OLE1 old		-1.699	-16.19 to 12.80	No	ns	>0.9999
	Col/OLE1 old vs. cvp1-3smt3-1/OLE1 old		34.35	19.85 to 48.84	Yes	****	<0.0001
	Col/OLE1 old vs. dwf7-4/OLE1 old		44.25	29.75 to 58.74	Yes	****	<0.0001
	Col/OLE1 old vs. Col old		48.55	34.05 to 63.04	Yes	****	<0.0001
	dwf1-2/OLE1 old vs. dwf4-6/OLE1 old		-1.51	-16.00 to 12.99	No	ns	>0.9999
	dwf1-2/OLE1 old vs. cvp1-3smt3-1/OLE1 old		34.54	20.04 to 49.03	Yes	****	<0.0001
	dwf1-2/OLE1 old vs. dwf7-4/OLE1 old		44.43	29.94 to 58.93	Yes	****	<0.0001
	dwf1-2/OLE1 old vs. Col old		48.74	34.24 to 63.23	Yes	****	<0.0001
	dwf4-6/OLE1 old vs. cvp1-3smt3-1/OLE1 old		36.05	21.55 to 50.54	Yes	****	<0.0001
	dwf4-6/OLE1 old vs. dwf7-4/OLE1 old		45.94	31.45 to 60.44	Yes	****	<0.0001
	dwf4-6/OLE1 old vs. Col old		50.25	35.75 to 64.74	Yes	****	<0.0001
	cvp1-3smt3-1/OLE1 old vs. dwf7-4/OLE1 old		9.897	-4.599 to 24.39	No	ns	0.5044
	cvp1-3smt3-1/OLE1 old vs. Col old		14.2	-0.2946 to 28.70	No	ns	0.0601
	dwf7-4/OLE1 old vs. Col old		4.304	-10.19 to 18.80	No	ns	0.9994

## Sheet: fig.4
	fig. 4a
		TAG content (μg per g FW)
		dwf4-6			dwf5-8			dwf7-4			dwf4-6/OLE1			dwf5-8/OLE1			dwf7-4/OLE1
		before feeding	after feeding	24h chase	before feeding	after feeding	24h chase	before feeding	after feeding	24h chase	before feeding	after feeding	24h chase	before feeding	after feeding	24h chase	before feeding	after feeding	24h chase
	repeat1	41.4334	251.658	113.486	35.5058	243.592	105.051	45.6949	217.881	93.035	169.666	644.936	593.146	31.5112	184.799	122.393	43.9802	187.698	100.21
	repeat2	37.133	174.348	108.551	55.5125	175.056	130.249	57.2539	211.35	95.1509	193.185	588.212	580.245	35.7479	155.526	84.2392	42.9409	155.325	87.0962
	repeat3	38.0999	217.689	104.074	48.3596	249.234	85.0523	39.0791	173.511	108.397	184.004	625.567	560.501	36.535	174.012	101.377	47.6205	215.222	105.412
	repeat4	47.2828			48.7891			46.4915
		Number of families			1
		Number of comparisons per family			153
		Alpha			0.05
		Tukey's multiple comparisons test				Mean Diff.	95.00% CI of diff.	Significant?	Summary	Adjusted P Value
		dwf4-6 before feeding vs. dwf4-6 after feeding				-173.6	-229.2 to -118.0	Yes	****	<0.0001
		dwf4-6 before feeding vs. dwf4-6 chase				-67.72	-123.3 to -12.09	Yes	**	0.0056
		dwf4-6 before feeding vs. dwf5-8 before feeding				-6.054	-57.55 to 45.44	No	ns	>0.9999
		dwf4-6 before feeding vs. dwf5-8 after feeding				-181.6	-237.3 to -126.0	Yes	****	<0.0001
		dwf4-6 before feeding vs. dwf5-8 chase				-65.8	-121.4 to -10.17	Yes	**	0.0081
		dwf4-6 before feeding vs. dwf7-4 before feeding				-6.143	-57.64 to 45.35	No	ns	>0.9999
		dwf4-6 before feeding vs. dwf7-4 after feeding				-159.9	-215.5 to -104.3	Yes	****	<0.0001
		dwf4-6 before feeding vs. dwf7-4 chase				-57.87	-113.5 to -2.251	Yes	*	0.0341
		dwf4-6 before feeding vs. dwf4-6/OLE1 before feeding				-141.3	-196.9 to -85.68	Yes	****	<0.0001
		dwf4-6 before feeding vs. dwf4-6/OLE1 after feeding				-578.6	-634.2 to -523.0	Yes	****	<0.0001
		dwf4-6 before feeding vs. dwf4-6/OLE1 chase				-537	-592.6 to -481.4	Yes	****	<0.0001
		dwf4-6 before feeding vs. dwf4-8/OLE1 before feeding				6.389	-49.23 to 62.01	No	ns	>0.9999
		dwf4-6 before feeding vs. dwf4-8/OLE1 after feeding				-130.5	-186.1 to -74.84	Yes	****	<0.0001
		dwf4-6 before feeding vs. dwf5-8/OLE1 chase				-61.68	-117.3 to -6.060	Yes	*	0.0174
		dwf4-6 before feeding vs. dwf7-4/OLE1 before feeding				-3.86	-59.48 to 51.76	No	ns	>0.9999
		dwf4-6 before feeding vs. dwf7-4/OLE1 after feeding				-145.1	-200.7 to -89.47	Yes	****	<0.0001
		dwf4-6 before feeding vs. dwf7-4/OLE1 chase				-56.59	-112.2 to -0.9628	Yes	*	0.0425
		dwf4-6 after feeding vs. dwf4-6 chase				105.9	46.40 to 165.3	Yes	****	<0.0001
		dwf4-6 after feeding vs. dwf5-8 before feeding				167.5	111.9 to 223.1	Yes	****	<0.0001
		dwf4-6 after feeding vs. dwf5-8 after feeding				-8.063	-67.53 to 51.40	No	ns	>0.9999
		dwf4-6 after feeding vs. dwf5-8 chase				107.8	48.32 to 167.2	Yes	****	<0.0001
		dwf4-6 after feeding vs. dwf7-4 before feeding				167.4	111.8 to 223.1	Yes	****	<0.0001
		dwf4-6 after feeding vs. dwf7-4 after feeding				13.65	-45.81 to 73.11	No	ns	>0.9999
		dwf4-6 after feeding vs. dwf7-4 chase				115.7	56.24 to 175.2	Yes	****	<0.0001
		dwf4-6 after feeding vs. dwf4-6/OLE1 before feeding				32.28	-27.18 to 91.74	No	ns	0.8396
		dwf4-6 after feeding vs. dwf4-6/OLE1 after feeding				-405	-464.5 to -345.5	Yes	****	<0.0001
		dwf4-6 after feeding vs. dwf4-6/OLE1 chase				-363.4	-422.9 to -303.9	Yes	****	<0.0001
		dwf4-6 after feeding vs. dwf4-8/OLE1 before feeding				180	120.5 to 239.4	Yes	****	<0.0001
		dwf4-6 after feeding vs. dwf4-8/OLE1 after feeding				43.12	-16.34 to 102.6	No	ns	0.4099
		dwf4-6 after feeding vs. dwf5-8/OLE1 chase				111.9	52.43 to 171.4	Yes	****	<0.0001
		dwf4-6 after feeding vs. dwf7-4/OLE1 before feeding				169.7	110.3 to 229.2	Yes	****	<0.0001
		dwf4-6 after feeding vs. dwf7-4/OLE1 after feeding				28.48	-30.98 to 87.95	No	ns	0.9332
		dwf4-6 after feeding vs. dwf7-4/OLE1 chase				117	57.53 to 176.5	Yes	****	<0.0001
		dwf4-6 chase vs. dwf5-8 before feeding				61.66	6.039 to 117.3	Yes	*	0.0174
		dwf4-6 chase vs. dwf5-8 after feeding				-113.9	-173.4 to -54.46	Yes	****	<0.0001
		dwf4-6 chase vs. dwf5-8 chase				1.92	-57.54 to 61.38	No	ns	>0.9999
		dwf4-6 chase vs. dwf7-4 before feeding				61.57	5.951 to 117.2	Yes	*	0.0177
		dwf4-6 chase vs. dwf7-4 after feeding				-92.21	-151.7 to -32.75	Yes	***	0.0001
		dwf4-6 chase vs. dwf7-4 chase				9.843	-49.62 to 69.31	No	ns	>0.9999
		dwf4-6 chase vs. dwf4-6/OLE1 before feeding				-73.58	-133.0 to -14.12	Yes	**	0.0045
		dwf4-6 chase vs. dwf4-6/OLE1 after feeding				-510.9	-570.3 to -451.4	Yes	****	<0.0001
		dwf4-6 chase vs. dwf4-6/OLE1 chase				-469.3	-528.7 to -409.8	Yes	****	<0.0001
		dwf4-6 chase vs. dwf4-8/OLE1 before feeding				74.11	14.64 to 133.6	Yes	**	0.0041
		dwf4-6 chase vs. dwf4-8/OLE1 after feeding				-62.74	-122.2 to -3.279	Yes	*	0.0296
		dwf4-6 chase vs. dwf5-8/OLE1 chase				6.034	-53.43 to 65.50	No	ns	>0.9999
		dwf4-6 chase vs. dwf7-4/OLE1 before feeding				63.86	4.394 to 123.3	Yes	*	0.0246
		dwf4-6 chase vs. dwf7-4/OLE1 after feeding				-77.38	-136.8 to -17.91	Yes	**	0.0022
		dwf4-6 chase vs. dwf7-4/OLE1 chase				11.13	-48.33 to 70.59	No	ns	>0.9999
		dwf5-8 before feeding vs. dwf5-8 after feeding				-175.6	-231.2 to -120.0	Yes	****	<0.0001
		dwf5-8 before feeding vs. dwf5-8 chase				-59.74	-115.4 to -4.120	Yes	*	0.0246
		dwf5-8 before feeding vs. dwf7-4 before feeding				-0.08814	-51.58 to 51.41	No	ns	>0.9999
		dwf5-8 before feeding vs. dwf7-4 after feeding				-153.9	-209.5 to -98.25	Yes	****	<0.0001
		dwf5-8 before feeding vs. dwf7-4 chase				-51.82	-107.4 to 3.803	No	ns	0.0921
		dwf5-8 before feeding vs. dwf4-6/OLE1 before feeding				-135.2	-190.9 to -79.62	Yes	****	<0.0001
		dwf5-8 before feeding vs. dwf4-6/OLE1 after feeding				-572.5	-628.2 to -516.9	Yes	****	<0.0001
		dwf5-8 before feeding vs. dwf4-6/OLE1 chase				-530.9	-586.5 to -475.3	Yes	****	<0.0001
		dwf5-8 before feeding vs. dwf4-8/OLE1 before feeding				12.44	-43.18 to 68.07	No	ns	>0.9999
		dwf5-8 before feeding vs. dwf4-8/OLE1 after feeding				-124.4	-180.0 to -68.78	Yes	****	<0.0001
		dwf5-8 before feeding vs. dwf5-8/OLE1 chase				-55.63	-111.3 to -0.005107	Yes	*	0.05
		dwf5-8 before feeding vs. dwf7-4/OLE1 before feeding				2.195	-53.43 to 57.82	No	ns	>0.9999
		dwf5-8 before feeding vs. dwf7-4/OLE1 after feeding				-139	-194.7 to -83.42	Yes	****	<0.0001
		dwf5-8 before feeding vs. dwf7-4/OLE1 chase				-50.53	-106.2 to 5.092	No	ns	0.112
		dwf5-8 after feeding vs. dwf5-8 chase				115.8	56.38 to 175.3	Yes	****	<0.0001
		dwf5-8 after feeding vs. dwf7-4 before feeding				175.5	119.9 to 231.1	Yes	****	<0.0001
		dwf5-8 after feeding vs. dwf7-4 after feeding				21.71	-37.75 to 81.18	No	ns	0.9946
		dwf5-8 after feeding vs. dwf7-4 chase				123.8	64.30 to 183.2	Yes	****	<0.0001
		dwf5-8 after feeding vs. dwf4-6/OLE1 before feeding				40.34	-19.12 to 99.81	No	ns	0.5232
		dwf5-8 after feeding vs. dwf4-6/OLE1 after feeding				-396.9	-456.4 to -337.5	Yes	****	<0.0001
		dwf5-8 after feeding vs. dwf4-6/OLE1 chase				-355.3	-414.8 to -295.9	Yes	****	<0.0001
		dwf5-8 after feeding vs. dwf4-8/OLE1 before feeding				188	128.6 to 247.5	Yes	****	<0.0001
		dwf5-8 after feeding vs. dwf4-8/OLE1 after feeding				51.18	-8.281 to 110.6	No	ns	0.1643
		dwf5-8 after feeding vs. dwf5-8/OLE1 chase				120	60.50 to 179.4	Yes	****	<0.0001
		dwf5-8 after feeding vs. dwf7-4/OLE1 before feeding				177.8	118.3 to 237.2	Yes	****	<0.0001
		dwf5-8 after feeding vs. dwf7-4/OLE1 after feeding				36.55	-22.92 to 96.01	No	ns	0.6834
		dwf5-8 after feeding vs. dwf7-4/OLE1 chase				125.1	65.59 to 184.5	Yes	****	<0.0001
		dwf5-8 chase vs. dwf7-4 before feeding				59.65	4.032 to 115.3	Yes	*	0.025
		dwf5-8 chase vs. dwf7-4 after feeding				-94.13	-153.6 to -34.67	Yes	****	<0.0001
		dwf5-8 chase vs. dwf7-4 chase				7.923	-51.54 to 67.39	No	ns	>0.9999
		dwf5-8 chase vs. dwf4-6/OLE1 before feeding				-75.5	-135.0 to -16.04	Yes	**	0.0032
		dwf5-8 chase vs. dwf4-6/OLE1 after feeding				-512.8	-572.3 to -453.3	Yes	****	<0.0001
		dwf5-8 chase vs. dwf4-6/OLE1 chase				-471.2	-530.6 to -411.7	Yes	****	<0.0001
		dwf5-8 chase vs. dwf4-8/OLE1 before feeding				72.19	12.72 to 131.6	Yes	**	0.0058
		dwf5-8 chase vs. dwf4-8/OLE1 after feeding				-64.66	-124.1 to -5.198	Yes	*	0.0216
		dwf5-8 chase vs. dwf5-8/OLE1 chase				4.115	-55.35 to 63.58	No	ns	>0.9999
		dwf5-8 chase vs. dwf7-4/OLE1 before feeding				61.94	2.474 to 121.4	Yes	*	0.0338
		dwf5-8 chase vs. dwf7-4/OLE1 after feeding				-79.3	-138.8 to -19.83	Yes	**	0.0016
		dwf5-8 chase vs. dwf7-4/OLE1 chase				9.211	-50.25 to 68.67	No	ns	>0.9999
		dwf7-4 before feeding vs. dwf7-4 after feeding				-153.8	-209.4 to -98.16	Yes	****	<0.0001
		dwf7-4 before feeding vs. dwf7-4 chase				-51.73	-107.4 to 3.892	No	ns	0.0934
		dwf7-4 before feeding vs. dwf4-6/OLE1 before feeding				-135.2	-190.8 to -79.53	Yes	****	<0.0001
		dwf7-4 before feeding vs. dwf4-6/OLE1 after feeding				-572.4	-628.1 to -516.8	Yes	****	<0.0001
		dwf7-4 before feeding vs. dwf4-6/OLE1 chase				-530.8	-586.5 to -475.2	Yes	****	<0.0001
		dwf7-4 before feeding vs. dwf4-8/OLE1 before feeding				12.53	-43.09 to 68.15	No	ns	>0.9999
		dwf7-4 before feeding vs. dwf4-8/OLE1 after feeding				-124.3	-179.9 to -68.69	Yes	****	<0.0001
		dwf7-4 before feeding vs. dwf5-8/OLE1 chase				-55.54	-111.2 to 0.08303	No	ns	0.0507
		dwf7-4 before feeding vs. dwf7-4/OLE1 before feeding				2.283	-53.34 to 57.91	No	ns	>0.9999
		dwf7-4 before feeding vs. dwf7-4/OLE1 after feeding				-139	-194.6 to -83.33	Yes	****	<0.0001
		dwf7-4 before feeding vs. dwf7-4/OLE1 chase				-50.44	-106.1 to 5.180	No	ns	0.1135
		dwf7-4 after feeding vs. dwf7-4 chase				102.1	42.59 to 161.5	Yes	****	<0.0001
		dwf7-4 after feeding vs. dwf4-6/OLE1 before feeding				18.63	-40.83 to 78.09	No	ns	0.999
		dwf7-4 after feeding vs. dwf4-6/OLE1 after feeding				-418.7	-478.1 to -359.2	Yes	****	<0.0001
		dwf7-4 after feeding vs. dwf4-6/OLE1 chase				-377.1	-436.5 to -317.6	Yes	****	<0.0001
		dwf7-4 after feeding vs. dwf4-8/OLE1 before feeding				166.3	106.9 to 225.8	Yes	****	<0.0001
		dwf7-4 after feeding vs. dwf4-8/OLE1 after feeding				29.47	-30.00 to 88.93	No	ns	0.9137
		dwf7-4 after feeding vs. dwf5-8/OLE1 chase				98.24	38.78 to 157.7	Yes	****	<0.0001
		dwf7-4 after feeding vs. dwf7-4/OLE1 before feeding				156.1	96.60 to 215.5	Yes	****	<0.0001
		dwf7-4 after feeding vs. dwf7-4/OLE1 after feeding				14.83	-44.63 to 74.30	No	ns	>0.9999
		dwf7-4 after feeding vs. dwf7-4/OLE1 chase				103.3	43.88 to 162.8	Yes	****	<0.0001
		dwf7-4 chase vs. dwf4-6/OLE1 before feeding				-83.42	-142.9 to -23.96	Yes	***	0.0007
		dwf7-4 chase vs. dwf4-6/OLE1 after feeding				-520.7	-580.2 to -461.2	Yes	****	<0.0001
		dwf7-4 chase vs. dwf4-6/OLE1 chase				-479.1	-538.6 to -419.6	Yes	****	<0.0001
		dwf7-4 chase vs. dwf4-8/OLE1 before feeding				64.26	4.800 to 123.7	Yes	*	0.023
		dwf7-4 chase vs. dwf4-8/OLE1 after feeding				-72.58	-132.0 to -13.12	Yes	**	0.0054
		dwf7-4 chase vs. dwf5-8/OLE1 chase				-3.809	-63.27 to 55.65	No	ns	>0.9999
		dwf7-4 chase vs. dwf7-4/OLE1 before feeding				54.01	-5.449 to 113.5	No	ns	0.1121
		dwf7-4 chase vs. dwf7-4/OLE1 after feeding				-87.22	-146.7 to -27.76	Yes	***	0.0003
		dwf7-4 chase vs. dwf7-4/OLE1 chase				1.288	-58.17 to 60.75	No	ns	>0.9999
		dwf4-6/OLE1 before feeding vs. dwf4-6/OLE1 after feeding				-437.3	-496.7 to -377.8	Yes	****	<0.0001
		dwf4-6/OLE1 before feeding vs. dwf4-6/OLE1 chase				-395.7	-455.1 to -336.2	Yes	****	<0.0001
		dwf4-6/OLE1 before feeding vs. dwf4-8/OLE1 before feeding				147.7	88.22 to 207.2	Yes	****	<0.0001
		dwf4-6/OLE1 before feeding vs. dwf4-8/OLE1 after feeding				10.84	-48.62 to 70.30	No	ns	>0.9999
		dwf4-6/OLE1 before feeding vs. dwf5-8/OLE1 chase				79.62	20.15 to 139.1	Yes	**	0.0015
		dwf4-6/OLE1 before feeding vs. dwf7-4/OLE1 before feeding				137.4	77.97 to 196.9	Yes	****	<0.0001
		dwf4-6/OLE1 before feeding vs. dwf7-4/OLE1 after feeding				-3.797	-63.26 to 55.67	No	ns	>0.9999
		dwf4-6/OLE1 before feeding vs. dwf7-4/OLE1 chase				84.71	25.25 to 144.2	Yes	***	0.0006
		dwf4-6/OLE1 after feeding vs. dwf4-6/OLE1 chase				41.61	-17.86 to 101.1	No	ns	0.4704
		dwf4-6/OLE1 after feeding vs. dwf4-8/OLE1 before feeding				585	525.5 to 644.4	Yes	****	<0.0001
		dwf4-6/OLE1 after feeding vs. dwf4-8/OLE1 after feeding				448.1	388.7 to 507.6	Yes	****	<0.0001
		dwf4-6/OLE1 after feeding vs. dwf5-8/OLE1 chase				516.9	457.4 to 576.4	Yes	****	<0.0001
		dwf4-6/OLE1 after feeding vs. dwf7-4/OLE1 before feeding				574.7	515.3 to 634.2	Yes	****	<0.0001
		dwf4-6/OLE1 after feeding vs. dwf7-4/OLE1 after feeding				433.5	374.0 to 493.0	Yes	****	<0.0001
		dwf4-6/OLE1 after feeding vs. dwf7-4/OLE1 chase				522	462.5 to 581.5	Yes	****	<0.0001
		dwf4-6/OLE1 chase vs. dwf4-8/OLE1 before feeding				543.4	483.9 to 602.8	Yes	****	<0.0001
		dwf4-6/OLE1 chase vs. dwf4-8/OLE1 after feeding				406.5	347.1 to 466.0	Yes	****	<0.0001
		dwf4-6/OLE1 chase vs. dwf5-8/OLE1 chase				475.3	415.8 to 534.8	Yes	****	<0.0001
		dwf4-6/OLE1 chase vs. dwf7-4/OLE1 before feeding				533.1	473.7 to 592.6	Yes	****	<0.0001
		dwf4-6/OLE1 chase vs. dwf7-4/OLE1 after feeding				391.9	332.4 to 451.3	Yes	****	<0.0001
		dwf4-6/OLE1 chase vs. dwf7-4/OLE1 chase				480.4	420.9 to 539.9	Yes	****	<0.0001
		dwf4-8/OLE1 before feeding vs. dwf4-8/OLE1 after feeding				-136.8	-196.3 to -77.38	Yes	****	<0.0001
		dwf4-8/OLE1 before feeding vs. dwf5-8/OLE1 chase				-68.07	-127.5 to -8.608	Yes	*	0.012
		dwf4-8/OLE1 before feeding vs. dwf7-4/OLE1 before feeding				-10.25	-69.71 to 49.21	No	ns	>0.9999
		dwf4-8/OLE1 before feeding vs. dwf7-4/OLE1 after feeding				-151.5	-210.9 to -92.02	Yes	****	<0.0001
		dwf4-8/OLE1 before feeding vs. dwf7-4/OLE1 chase				-62.97	-122.4 to -3.512	Yes	*	0.0285
		dwf4-8/OLE1 after feeding vs. dwf5-8/OLE1 chase				68.78	9.313 to 128.2	Yes	*	0.0107
		dwf4-8/OLE1 after feeding vs. dwf7-4/OLE1 before feeding				126.6	67.14 to 186.1	Yes	****	<0.0001
		dwf4-8/OLE1 after feeding vs. dwf7-4/OLE1 after feeding				-14.64	-74.10 to 44.83	No	ns	>0.9999
		dwf4-8/OLE1 after feeding vs. dwf7-4/OLE1 chase				73.87	14.41 to 133.3	Yes	**	0.0043
		dwf5-8/OLE1 chase vs. dwf7-4/OLE1 before feeding				57.82	-1.641 to 117.3	No	ns	0.0643
		dwf5-8/OLE1 chase vs. dwf7-4/OLE1 after feeding				-83.41	-142.9 to -23.95	Yes	***	0.0007
		dwf5-8/OLE1 chase vs. dwf7-4/OLE1 chase				5.097	-54.37 to 64.56	No	ns	>0.9999
		dwf7-4/OLE1 before feeding vs. dwf7-4/OLE1 after feeding				-141.2	-200.7 to -81.77	Yes	****	<0.0001
		dwf7-4/OLE1 before feeding vs. dwf7-4/OLE1 chase				-52.73	-112.2 to 6.738	No	ns	0.1339
		dwf7-4/OLE1 after feeding vs. dwf7-4/OLE1 chase				88.51	29.05 to 148.0	Yes	***	0.0003
	fig. 4b
		Label incorporation intoTAG (DPM/mg FW)
		dwf4-6		dwf5-8		dwf7-4		dwf4-6/OLE1		dwf5-8/OLE1		dwf7-4/OLE1
		after feeding	24 h chase	after feeding	24 h chase	after feeding	24 h chase	after feeding	24 h chase	after feeding	24 h chase	after feeding	24 h chase
	repeat 1	1101.49	146.071	1284.19	197.742	1190.24	136.676	1414.59	977.1	1334.55	315.312	1101.49	189.702
	repeat 2	1026.11	185.05	1359.58	232.249	1172.36	171.048	1323.26	1062.33	1613.46	301.084	1116.35	151.536
	repeat 3	1202.35	183.198	1397.42	210.208	1116.35	192.593	1251.63	1233.42	1651.9	270.506	1206.1	160.885
		Number of families	1
		Number of comparisons per family	66
		Alpha	0.05
		Tukey's multiple comparisons test				Mean Diff.	95.00% CI of diff.	Significant?	Summary	Adjusted P Value
		dwf4-6 after feeding vs. dwf4-6 chase				938.5	710.4 to 1167	Yes	****	<0.0001
		dwf4-6 after feeding vs. dwf5-8 after feeding				-237.1	-465.2 to -8.974	Yes	*	0.0367
		dwf4-6 after feeding vs. dwf5-8 chase				896.6	668.5 to 1125	Yes	****	<0.0001
		dwf4-6 after feeding vs. dwf7-4 after feeding				-49.67	-277.8 to 178.4	No	ns	0.9996
		dwf4-6 after feeding vs. dwf7-4 chase				943.2	715.1 to 1171	Yes	****	<0.0001
		dwf4-6 after feeding vs. dwf4-6 /OLE1 after feeding				-219.8	-448.0 to 8.264	No	ns	0.066
		dwf4-6 after feeding vs. dwf4-6 /OLE1 chase				19.03	-209.1 to 247.1	No	ns	>0.9999
		dwf4-6 after feeding vs. dwf5-8 /OLE1 after feeding				-423.3	-651.4 to -195.2	Yes	****	<0.0001
		dwf4-6 after feeding vs. dwf5-8 /OLE1 chase				814.3	586.2 to 1042	Yes	****	<0.0001
		dwf4-6 after feeding vs. dwf7-4 /OLE1 after feeding				-31.33	-259.4 to 196.8	No	ns	>0.9999
		dwf4-6 after feeding vs. dwf7-4 /OLE1 chase				942.6	714.5 to 1171	Yes	****	<0.0001
		dwf4-6 chase vs. dwf5-8 after feeding				-1176	-1404 to -947.5	Yes	****	<0.0001
		dwf4-6 chase vs. dwf5-8 chase				-41.96	-270.1 to 186.1	No	ns	>0.9999
		dwf4-6 chase vs. dwf7-4 after feeding				-988.2	-1216 to -760.1	Yes	****	<0.0001
		dwf4-6 chase vs. dwf7-4 chase				4.667	-223.4 to 232.8	No	ns	>0.9999
		dwf4-6 chase vs. dwf4-6 /OLE1 after feeding				-1158	-1386 to -930.3	Yes	****	<0.0001
		dwf4-6 chase vs. dwf4-6 /OLE1 chase				-919.5	-1148 to -691.4	Yes	****	<0.0001
		dwf4-6 chase vs. dwf5-8 /OLE1 after feeding				-1362	-1590 to -1134	Yes	****	<0.0001
		dwf4-6 chase vs. dwf5-8 /OLE1 chase				-124.2	-352.3 to 103.9	No	ns	0.7116
		dwf4-6 chase vs. dwf7-4 /OLE1 after feeding				-969.9	-1198 to -741.8	Yes	****	<0.0001
		dwf4-6 chase vs. dwf7-4 /OLE1 chase				4.065	-224.0 to 232.2	No	ns	>0.9999
		dwf5-8 after feeding vs. dwf5-8 chase				1134	905.6 to 1362	Yes	****	<0.0001
		dwf5-8 after feeding vs. dwf7-4 after feeding				187.4	-40.69 to 415.5	No	ns	0.181
		dwf5-8 after feeding vs. dwf7-4 chase				1180	952.2 to 1408	Yes	****	<0.0001
		dwf5-8 after feeding vs. dwf4-6 /OLE1 after feeding				17.24	-210.9 to 245.3	No	ns	>0.9999
		dwf5-8 after feeding vs. dwf4-6 /OLE1 chase				256.1	28.00 to 484.2	Yes	*	0.0187
		dwf5-8 after feeding vs. dwf5-8 /OLE1 after feeding				-186.2	-414.3 to 41.87	No	ns	0.1872
		dwf5-8 after feeding vs. dwf5-8 /OLE1 chase				1051	823.3 to 1280	Yes	****	<0.0001
		dwf5-8 after feeding vs. dwf7-4 /OLE1 after feeding				205.8	-22.36 to 433.9	No	ns	0.1042
		dwf5-8 after feeding vs. dwf7-4 /OLE1 chase				1180	951.6 to 1408	Yes	****	<0.0001
		dwf5-8 chase vs. dwf7-4 after feeding				-946.3	-1174 to -718.1	Yes	****	<0.0001
		dwf5-8 chase vs. dwf7-4 chase				46.63	-181.5 to 274.7	No	ns	0.9998
		dwf5-8 chase vs. dwf4-6 /OLE1 after feeding				-1116	-1345 to -888.3	Yes	****	<0.0001
		dwf5-8 chase vs. dwf4-6 /OLE1 chase				-877.6	-1106 to -649.4	Yes	****	<0.0001
		dwf5-8 chase vs. dwf5-8 /OLE1 after feeding				-1320	-1548 to -1092	Yes	****	<0.0001
		dwf5-8 chase vs. dwf5-8 /OLE1 chase				-82.23	-310.3 to 145.9	No	ns	0.9712
		dwf5-8 chase vs. dwf7-4 /OLE1 after feeding				-927.9	-1156 to -699.8	Yes	****	<0.0001
		dwf5-8 chase vs. dwf7-4 /OLE1 chase				46.03	-182.1 to 274.1	No	ns	0.9998
		dwf7-4 after feeding vs. dwf7-4 chase				992.9	764.8 to 1221	Yes	****	<0.0001
		dwf7-4 after feeding vs. dwf4-6 /OLE1 after feeding				-170.2	-398.3 to 57.93	No	ns	0.2885
		dwf7-4 after feeding vs. dwf4-6 /OLE1 chase				68.7	-159.4 to 296.8	No	ns	0.9925
		dwf7-4 after feeding vs. dwf5-8 /OLE1 after feeding				-373.7	-601.8 to -145.5	Yes	***	0.0002
		dwf7-4 after feeding vs. dwf5-8 /OLE1 chase				864	635.9 to 1092	Yes	****	<0.0001
		dwf7-4 after feeding vs. dwf7-4 /OLE1 after feeding				18.34	-209.8 to 246.4	No	ns	>0.9999
		dwf7-4 after feeding vs. dwf7-4 /OLE1 chase				992.3	764.2 to 1220	Yes	****	<0.0001
		dwf7-4 chase vs. dwf4-6 /OLE1 after feeding				-1163	-1391 to -934.9	Yes	****	<0.0001
		dwf7-4 chase vs. dwf4-6 /OLE1 chase				-924.2	-1152 to -696.1	Yes	****	<0.0001
		dwf7-4 chase vs. dwf5-8 /OLE1 after feeding				-1367	-1595 to -1138	Yes	****	<0.0001
		dwf7-4 chase vs. dwf5-8 /OLE1 chase				-128.9	-357.0 to 99.25	No	ns	0.6667
		dwf7-4 chase vs. dwf7-4 /OLE1 after feeding				-974.5	-1203 to -746.4	Yes	****	<0.0001
		dwf7-4 chase vs. dwf7-4 /OLE1 chase				-0.6022	-228.7 to 227.5	No	ns	>0.9999
		dwf4-6 /OLE1 after feeding vs. dwf4-6 /OLE1 chase				238.9	10.77 to 467.0	Yes	*	0.0345
		dwf4-6 /OLE1 after feeding vs. dwf5-8 /OLE1 after feeding				-203.5	-431.6 to 24.63	No	ns	0.1119
		dwf4-6 /OLE1 after feeding vs. dwf5-8 /OLE1 chase				1034	806.1 to 1262	Yes	****	<0.0001
		dwf4-6 /OLE1 after feeding vs. dwf7-4 /OLE1 after feeding				188.5	-39.60 to 416.6	No	ns	0.1754
		dwf4-6 /OLE1 after feeding vs. dwf7-4 /OLE1 chase				1162	934.3 to 1391	Yes	****	<0.0001
		dwf4-6 /OLE1 chase vs. dwf5-8 /OLE1 after feeding				-442.4	-670.5 to -214.2	Yes	****	<0.0001
		dwf4-6 /OLE1 chase vs. dwf5-8 /OLE1 chase				795.3	567.2 to 1023	Yes	****	<0.0001
		dwf4-6 /OLE1 chase vs. dwf7-4 /OLE1 after feeding				-50.36	-278.5 to 177.7	No	ns	0.9995
		dwf4-6 /OLE1 chase vs. dwf7-4 /OLE1 chase				923.6	695.5 to 1152	Yes	****	<0.0001
		dwf5-8 /OLE1 after feeding vs. dwf5-8 /OLE1 chase				1238	1010 to 1466	Yes	****	<0.0001
		dwf5-8 /OLE1 after feeding vs. dwf7-4 /OLE1 after feeding				392	163.9 to 620.1	Yes	***	0.0001
		dwf5-8 /OLE1 after feeding vs. dwf7-4 /OLE1 chase				1366	1138 to 1594	Yes	****	<0.0001
		dwf5-8 /OLE1 chase vs. dwf7-4 /OLE1 after feeding				-845.7	-1074 to -617.6	Yes	****	<0.0001
		dwf5-8 /OLE1 chase vs. dwf7-4 /OLE1 chase				128.3	-99.85 to 356.4	No	ns	0.6726
		dwf7-4 /OLE1 after feeding vs. dwf7-4 /OLE1 chase				973.9	745.8 to 1202	Yes	****	<0.0001

## Sheet: fig.5
	fig. 5b
		seed length(μm)					seed width(μm)
	Col	dwf1-2	dwf4-6-6	dwf5-8	dwf7-4		Col	dwf1-2	dwf4-6-6	dwf5-8	dwf7-4
	472.68	517.4	396.63	337.61	361.4		331.37	293.93	294.45	237.51	229.06
	527.67	468.39	424.06	304.46	304.85		312.78	344.5	304.2	242.97	271.57
	442.91	507.39	375.96	364.91	318.24		306.02	331.37	294.97	242.97	313.95
	458.51	523.51	378.82	323.18	368.16		306.8	306.93	286.78	232.44	269.88
	410.15	530.79	402.61	361.79	346.71		287.3	292.24	294.32	265.07	280.41
	431.34	461.89	430.17	322.79	348.14		294.32	302.77	303.81	282.88	309.01
	523.12	493.22	419.25	348.79	305.37		293.28	313.3	310.31	258.57	255.45
	473.07	492.57	436.28	358.67	377.26		293.02	310.83	297.96	260.39	274.43
	431.08	478.79	467.74	344.76	343.98		314.21	333.06	282.36	217.62	285.87
	498.03	482.95	432.38	318.63	408.59		305.5	331.5	305.24	257.27	302.64
	443.43	510.38	440.57	366.86	418.86		305.5	296.4	288.08	297.18	277.42
	457.99	499.46	436.93	320.32	368.16		326.56	323.18	268.32	260.39	302.51
	513.11	411.97	392.6	386.88	394.68		252.72	302.64	250.51	253.89	277.68
	496.86	408.46	394.68	312.65	330.98		296.66	287.69	273.65	258.96	263.25
	505.31	427.96	482.04	375.05	401.18		298.09	317.72	267.02	260.26	249.6
	470.47	438.49	433.94	321.62	315.38		302.25	343.2	307.06	262.73	231.53
	520	425.75	506.35	327.34	356.98		289.25	355.29	317.72	263.25	296.53
	494.26	384.02	437.97	381.16	300.43		335.27	305.37	296.53	249.73	305.37
	451.88	473.98	411.58	379.47	343.07		283.01	258.96	267.15	284.83	308.36
	515.19	497.77	440.18	362.44	349.7		255.71	304.85	323.83	264.68	298.22
	421.85	485.94	451.88	306.41	336.44		245.18	284.31	338	300.04	275.08
	417.3	444.99	370.24	331.63	386.75		286.91	286.91	329.16	277.81	274.3
	379.47	439.53	413.66	350.35	392.99		266.5	308.36	263.25	251.55	254.02
	437.06	454.09	450.32	368.81	359.32		250.77	231.14	297.05	272.09	285.61
	449.02	432.25	430.17	319.67	356.98		234	301.21	305.11	250.64	270.14
	431.99	434.98	394.42	367.64	350.87		286.13	308.36	290.16	271.83	315.64
	406.64	483.86	473.33	354.12	405.73		237.9	321.23	298.22	267.41	281.71
	401.83	430.82	449.28	351.65	345.41		267.54	300.43	301.21	268.84	277.03
	410.02	469.3	436.02	371.54	397.15		253.76	307.71	294.32	303.03	297.05
	477.49	410.15	449.02	368.55	365.17			321.88	315.38	266.63	280.41
	531.96	407.94	420.03	345.15	392.99		258.05	296.27	237.51	285.22	318.37
	476.19	457.6	427.18	348.79	381.81		250.77	269.36	303.68	283.53	259.87
	378.3	441.35	389.35	344.63	388.18		265.2	261.3	279.89	254.93	315.38
	506.35	413.53	359.06	368.81	374.66		291.46	341.12	253.11	281.45	277.42
	410.28	452.01	369.85	315.51	421.98		269.23	304.2	297.31	246.48	289.12
	449.93	486.98	355.94	339.95	361.92		271.57	246.48	249.6	220.61	301.99
	443.04	475.93	368.55	332.28	418.08		234	297.57	277.42	260.26	282.1
	436.93	460.98	387.4	350.74	450.58		262.6	248.17	301.99	251.55	277.94
	429.78	436.93	480.48	335.14	340.86		250.51	317.46	267.93	283.79	285.87
	416.65		418.21	379.86	405.34		234.65		301.08	300.17	291.2
	415.74		404.95	351.39	348.14		281.45		313.95	286.91	267.41
	389.74		429.39	337.35	389.48		258.7		306.8	292.11	268.19
	411.58		421.46	377	359.06		275.08		306.15	285.61	308.36
				396.11	327.86					311.61	282.23
				389.22	419.38					261.82	306.8
				402.09	335.92					322.53	255.71
				400.14	440.05					265.46	258.57
				378.56	372.84					300.95	258.57
				354.12	371.15					266.76	285.87
					414.31					286.26	289.12
					407.94						283.01
					410.28						271.96
					387.01						286.65
					395.33						272.35
					386.36						250.51
					416.65						307.06
					304.85						261.82
					394.68						264.03
					379.34						249.99
					379.34						319.28
		Number of families		1
		Number of comparisons per family		10
		Alpha		0.05
		Tukey's multiple comparisons test			Mean Diff.	95.00% CI of diff.	Significant?	Summary	Adjusted P Value
	length	Col vs. dwf1-2			-7.664	-29.22 to 13.89	No	ns	0.9108
		Col vs. dwf4-6			31.98	10.96 to 53.00	Yes	***	0.0003
		Col vs. dwf5-8			100.5	80.16 to 120.9	Yes	****	<0.0001
		Col vs. dwf7-4			80.45	60.97 to 99.92	Yes	****	<0.0001
		dwf1-2 vs. dwf4-6			39.65	18.09 to 61.20	Yes	****	<0.0001
		dwf1-2 vs. dwf5-8			108.2	87.27 to 129.1	Yes	****	<0.0001
		dwf1-2 vs. dwf7-4			88.11	68.06 to 108.2	Yes	****	<0.0001
		dwf4-6 vs. dwf5-8			68.54	48.18 to 88.91	Yes	****	<0.0001
		dwf4-6 vs. dwf7-4			48.46	28.99 to 67.94	Yes	****	<0.0001
		dwf5-8 vs. dwf7-4			-20.08	-38.85 to -1.312	Yes	*	0.0281
		Number of families		1
		Number of comparisons per family		10
		Alpha		0.05
		Tukey's multiple comparisons test			Mean Diff.	95.00% CI of diff.	Significant?	Summary	Adjusted P Value
	width	Col vs. dwf1-2			-23.71	-38.72 to -8.705	Yes	***	0.0001
		Col vs. dwf4-6			-13.07	-27.71 to 1.576	No	ns	0.1106
		Col vs. dwf5-8			10.46	-3.672 to 24.58	No	ns	0.278
		Col vs. dwf7-4			-1.923	-15.50 to 11.66	No	ns	0.9986
		dwf1-2 vs. dwf4-6			10.65	-4.278 to 25.57	No	ns	0.3185
		dwf1-2 vs. dwf5-8			34.17	19.75 to 48.59	Yes	****	<0.0001
		dwf1-2 vs. dwf7-4			21.79	7.909 to 35.68	Yes	***	0.0001
		dwf4-6 vs. dwf5-8			23.52	9.485 to 37.56	Yes	****	<0.0001
		dwf4-6 vs. dwf7-4			11.14	-2.342 to 24.63	No	ns	0.17
		dwf5-8 vs. dwf7-4			-12.38	-25.30 to 0.5461	No	ns	0.0692
	fig. 5c
	Length/width
	Col	dwf1-2	dwf4-6	dwf5-8	dwf7-4
	1.42644	1.76028	1.34702	1.42146	1.57775			Number of families		1
	1.68703	1.35962	1.39402	1.25308	1.12255			Number of comparisons per family		10
	1.44732	1.53119	1.27457	1.50187	1.01367			Alpha		0.05
	1.49449	1.70563	1.32094	1.39038	1.36416
	1.4276	1.42017	1.36793	1.36488	1.23644			Tukey's multiple comparisons test		Mean Diff.	95.00% CI of diff.	Significant?	Summary	Adjusted P Value
	1.46555	1.52555	1.41592	1.14108	1.04487		length/width	Col vs. dwf1-2		0.09722	-0.005473 to 0.1999	No	ns	0.0751
	1.78369	1.57427	1.35107	1.34892	0.98822			Col vs. dwf4-6		0.1485	0.05018 to 0.2469	Yes	***	0.0003
	1.61446	1.58469	1.46422	1.37743	1.47684			Col vs. dwf5-8		0.2751	0.1796 to 0.3706	Yes	****	<0.0001
	1.37195	1.43755	1.65654	1.58423	1.25343			Col vs. dwf7-4		0.2721	0.1808 to 0.3634	Yes	****	<0.0001
	1.63021	1.45686	1.41653	1.2385	1.42929			dwf1-2 vs. dwf4-6		0.05132	-0.04910 to 0.1517	No	ns	0.6859
	1.45149	1.72193	1.52933	1.23447	1.38402			dwf1-2 vs. dwf5-8		0.1778	0.08021 to 0.2755	Yes	****	<0.0001
	1.40247	1.54546	1.62839	1.23016	1.32709			dwf1-2 vs. dwf7-4		0.1748	0.08132 to 0.2684	Yes	****	<0.0001
	1.67485	1.36125	1.5672	1.52381	1.30468			dwf4-6 vs. dwf5-8		0.1265	0.03346 to 0.2196	Yes	**	0.0017
	1.69516	1.41979	1.44228	1.20733	1.19195			dwf4-6 vs. dwf7-4		0.1235	0.03478 to 0.2123	Yes	**	0.0012
	1.72043	1.34697	1.80526	1.44106	1.52395			dwf5-8 vs. dwf7-4		-0.002991	-0.08856 to 0.08258	No	ns	>0.9999
	1.70876	1.27765	1.82261	1.22415	1.26354
	1.34781	1.19832	1.36579	1.24346	1.54183
	1.82039	1.25756	1.70758	1.52629	1.01315
	1.64972	1.83032	1.63942	1.33227	1.12346
	1.70202	1.63284	1.27098	1.36935	1.13406
	1.18894	1.70919	1.30231	1.02123	1.12816
	1.4239	1.55097	1.37283	1.19373	1.40596
	1.74287	1.42538	1.40642	1.39277	1.12589
	1.91889	1.43504	1.39256	1.35547	1.30995
	1.50977	1.41062	1.47593	1.27541	1.40532
	1.70929	1.50627	1.16432	1.35246	1.59035
	1.50194	1.43401	1.35932	1.32426	1.29885
	1.61578	1.52514	1.58718	1.30803	1.28542
	1.89891	1.27423	1.49158	1.22608	1.22612
	1.42647	1.37692	1.48145	1.38225	1.4336
	1.73729	1.69884	1.42374	1.21012	1.5628
	1.5239	1.68905	1.76847	1.23017	1.147
	1.65677	1.21227	1.40668	1.35186	1.51226
	1.89333	1.4859	1.39108	1.31039	1.21063
	1.66386	1.59939	1.41859	1.28006	1.16686
	1.71562	1.85752	1.24399	1.54096	1.35051
	1.77562	1.37633	1.42604	1.27672	1.45953
	1.47714		1.32849	1.39431	1.19845
	1.50653		1.28282	1.18094	1.48203
	1.49622		1.7933	1.26548	1.62114
			1.38903	1.22474	1.19236
			1.28985	1.15487	1.39196
			1.39958	1.31998	1.3019
			1.37664	1.27117	1.45225
				1.48659	1.16442
				1.24667	1.16168
				1.61166	1.47754
				1.32959	1.64006
				1.4191	1.29914
				1.23706	1.30423
					1.28372
					1.46394
					1.5
					1.43129
					1.16883
					1.45155
					1.54229
					1.3569
					1.16435
					1.49483
					1.51742
					1.18811
	fig. 5d
		Weight (mg/100 seeds)						Number of families	1
	Col	dwf1-2	dwf4-6	dwf5-8	dwf7-4			Number of comparisons per family	10
	2.5	2.5	2.5	1.8	2			Alpha	0.05
	2.4	2.6	2.3	1.9	2.2			Tukey's multiple comparisons test		Mean Diff.	95.00% CI of diff.	Significant?	Summary	Adjusted P Value
	2.5	2.5	2.4	2	2.1		Weight (mg/100 seeds)	Col vs. dwf1-2		-0.04545	-0.1935 to 0.1026	No	ns	0.944
	2.6	2.4	2.5	2.1	2.4			Col vs. dwf4-6		0.08182	-0.06622 to 0.2299	No	ns	0.5844
	2.6	2.7	2.4	2	2.1			Col vs. dwf5-8		0.5273	0.3792 to 0.6753	Yes	****	<0.0001
	2.4	2.6	2.4	2	2.2			Col vs. dwf7-4		0.3364	0.1883 to 0.4844	Yes	****	<0.0001
	2.5	2.5	2.5	1.8	2.1			dwf1-2 vs. dwf4-6		0.1273	-0.02077 to 0.2753	No	ns	0.1315
	2.6	2.4	2.3	1.9	2			dwf1-2 vs. dwf5-8		0.5727	0.4247 to 0.7208	Yes	****	<0.0001
	2.3	2.5	2.4	2.1	2.4			dwf1-2 vs. dwf7-4		0.3818	0.2338 to 0.5299	Yes	****	<0.0001
	2.4	2.7	2.2	2	1.9			dwf4-6 vs. dwf5-8		0.4455	0.2974 to 0.5935	Yes	****	<0.0001
	2.5	2.4	2.5	1.9	2.2			dwf4-6 vs. dwf7-4		0.2545	0.1065 to 0.4026	Yes	****	<0.0001
								dwf5-8 vs. dwf7-4		-0.1909	-0.3389 to -0.04287	Yes	**	0.0044
	fig. 5e
	Seed TAG content (μg/mg DW)
	Col	dwf1-2	dwf4-6	dwf5-8	dwf7-4
	322.853	307.777	301.391	269.582	243.361
	305.851	322.03	282.119	265.533	277.123
	299.798	354.165	287.91	223.7	246.122
	321.365	320.443	278.828	251.448	282.875
	309.695	327.254	313.991	239.765	254.15
	Number of families		1
	Number of comparisons per family		15
	Alpha		0.05
	Tukey's multiple comparisons test		Mean Diff.	95.00% CI of diff.	Significant?	Summary	Adjusted P Value
Seed TAG content	Col vs. dwf1-2		-14.42	-45.44 to 16.60	No	ns	0.7048
	Col vs. dwf4-6		19.06	-11.95 to 50.08	No	ns	0.4259
	Col vs. dwf5-8		61.91	30.89 to 92.92	Yes	****	<0.0001
	Col vs. dwf7-4		51.19	20.17 to 82.20	Yes	***	0.0004
	dwf1-2 vs. dwf4-6		33.49	2.468 to 64.50	Yes	*	0.0291
	dwf1-2 vs. dwf5-8		76.33	45.31 to 107.3	Yes	****	<0.0001
	dwf1-2 vs. dwf7-4		65.61	34.59 to 96.63	Yes	****	<0.0001
	dwf4-6 vs. dwf5-8		42.84	11.82 to 73.86	Yes	**	0.0032
	dwf4-6 vs. dwf7-4		32.12	1.104 to 63.14	Yes	*	0.0394
	dwf5-8 vs. dwf7-4		-10.72	-41.74 to 20.30	No	ns	0.8889

## Sheet: fig.6
	Fig. 6b
	Size of LD (μm)
	Length of long axis					Length of short axis
	Col	dwf1-2	dwf5-8	dwf7-4		Col	dwf1-2	dwf5-8	dwf7-4
	2.106	1.804	2.388	1.443		0.651	0.804	1.308	1.201
	2.137	2.18	1.024	1.498		0.577	0.875	1.061	0.945			Number of families			1
	2.076	1.677	1.768	1.739		0.661	0.851	1.458	0.725			Number of comparisons per family			6
	1.62	0.81	1.988	1.92		0.683	0.395	1.666	0.893			Alpha			0.05
	1.392	0.98	1.681	1.789		0.508	0.51	1.16	1.092
	1.812	1.185	1.768	0.887		0.66	0.666	0.814	0.866			Tukey's multiple comparisons test		Mean Diff.	95.00% CI of diff.	Significant?	Summary	Adjusted P Value
	1.858	0.93	2.301	1.201		0.561	0.77	1.32	1.007		Length of long axis	Col vs. dwf1-2		-0.1059	-0.2601 to 0.04829	No	ns	0.3292
	1.276	0.986	2.777	1.25		0.751	0.673	1.867	0.785			Col vs. dwf5-8		-0.4164	-0.5718 to -0.2610	Yes	****	<0.0001
	1.519	1.521	1.443	0.906		0.545	0.437	1.073	0.976			Col A vs. dwf7-4		0.02822	-0.1249 to 0.1813	No	ns	0.9869
	1.882	1.55	2.228	1.089		0.8	0.645	1.511	1.119			dwf1-2 vs. dwf5-8		-0.3105	-0.4659 to -0.1551	Yes	****	<0.0001
	1.665	1.716	2.512	1.498		0.38	0.347	1.29	1.11			dwf1-2 vs. dwf7-4		0.1341	-0.01894 to 0.2872	No	ns	0.1172
	1.248	1.286	2.641	1.085		0.552	0.875	2.169	0.884			dwf5-8 vs. dwf7-4		0.4446	0.2903 to 0.5989	Yes	****	<0.0001
	1.65	1.078	1.422	1.676		1.056	0.76	0.983	1.093
	1.575	1.548	1.407	1.051		1.068	0.729	0.809	0.936
	1.321	0.785	1.899	1.518		0.638	0.496	0.848	0.887			Number of families		1
	1.329	1.31	1.279	1.291		0.513	0.727	0.999	1.063			Number of comparisons per family		10
	1.722	1.204	1.935	1.537		0.472	0.725	1.629	0.808			Alpha		0.05
	1.377	1.741	2.386	1.137		0.405	0.82	2.478	1.209
	1.748	1.575	2.067	1.23		0.519	0.797	0.922	0.922			Tukey's multiple comparisons test		Mean Diff.	95.00% CI of diff.	Significant?	Summary	Adjusted P Value
	1.641	0.98	1.062	1.367		0.711	0.424	0.55	1.078		Length of width axis	Col vs. dwf1-2		-0.007815	-0.1037 to 0.08804	No	ns	0.9995
	1.778	1.946	1.156	1.793		0.597	0.708	0.809	1.333			Col vs. dwf5-8		-0.7179	-0.8036 to -0.6322	Yes	****	<0.0001
	2.473	1.456	3.138	1.566		0.703	0.594	1.936	0.976			Col A vs. dwf7-4		-0.2987	-0.3937 to -0.2038	Yes	****	<0.0001
	1.816	1.76	3.115	1.871		0.674	0.526	1.973	1.055			dwf1-2 vs. dwf5-8		-0.7101	-0.8121 to -0.6081	Yes	****	<0.0001
	1.95	1.413	1.422	1.761		0.608	0.613	0.746	1.11			dwf1-2 vs. dwf7-4		-0.2909	-0.4008 to -0.1811	Yes	****	<0.0001
	1.402	1.599	1.233	1.051		0.652	0.682	1.001	0.855			dwf5-8 vs. dwf7-4		0.4192	0.3180 to 0.5203	Yes	****	<0.0001
	1.405	1.312	2.145	1.323		0.501	0.643	1.578	0.743
	1.326	1.803	2.179	1.377		0.65	0.712	1.615	1.098
	1.331	1.778	2.385	2.174		0.7	0.675	2.353	1.008
	1.107	1.175	1.213	1.461		0.649	0.571	1.031	1.042
	1.204	1.32	1.421	1.507		0.625	0.617	1.194	0.862
	1.532	1.697	1.827	2.323		0.551	1.103	1.76	1.328
	1.704	1.281	2.236	1.138		0.7	0.53	1.572	0.828
	1.937	2.55	1.545	1.72		1.231	0.506	1.168	1.099
	1.153	2.057	1.272	1.647		0.485	0.756	1.014	1.278
	1.163	2.552	1.447	1.543		0.695	1.08	1.092	0.836
	1.369	2.121	1.692	1.625		0.915	0.625	1.124	1.261
	1.449	1.331	1.684	1.45		0.61	0.738	1.199	0.734
	1.498	1.188	2.573	1.222		0.451	0.47	1.466	0.929
	1.263	1.588	1.863	1.252		0.593	0.777	1.626	0.814
	1.805	2.05	2.121	1.367		0.673	0.675	1.242	0.862
	1.338	1.356	2.016	1.35		0.816	0.65	1.322	0.918
	1.163	1.903	2.411	1.064		0.8	0.675	1.439	0.666
	1.502	1.079	2.976	1.383		0.656	0.879	1.491	0.583
	1.54	1.768	1.661	1.645		0.797	1.115	1.356	0.929
	1.107	1.934	2.278	1.25		0.828	0.727	1.65	0.872
	0.957	1.709	1.317	1.145		0.515	0.84	1.09	0.77
	1.312	1.311	1.418	1.211		0.48	0.721	1.033	1.147
	1.535	1.401	1.253	1.953		0.549	0.729	0.717	1.064
	1.456	2.131	1.814	1.51		0.832	0.984	1.297	0.955
	1.702	1.644	2.348	1.48		0.84	0.785	1.491	0.921
	1.544	0.928	1.507	1.994		0.47	0.515	1.021	1.452
	1.476	2.187	1.43	1.675		0.649	0.656	1.061	1.069
	1.149	2.076	2.73	1.673		0.902	0.552	1.902	0.854
	1.325	2.122	1.467	1.093		0.672	0.53	0.933	0.769
	1.331	1.946	1.471	1.524		0.777	0.704	1.08	1.147
	1.566	1.91	1.374	1.625		0.664	0.702	1.054	1.033
	1.636	2.426	2.016	1.509		0.7	0.576	1.696	0.984
	1.577	2.405	1.804	1.332		0.527	0.577	1.64	1.133
	2.628	2.181	2.196	1.031		0.875	0.872	1.862	0.684
	1.811	1.883	1.578	0.686		0.61	1.015	0.811	0.661
	1.415	1.343	2.288	0.992		0.586	0.875	1.916	0.827
	1.561	1.274	2.739	1.377		0.666	0.855	1.354	1.014
	1.702	2.393	2.051	0.745		0.975	0.555	1.359	0.705
	1.591	2.103	1.959	1.652		0.584	0.749	1.259	1.113
	2.204	1.908	1.525	0.773		0.625	0.906	0.976	0.581
	1.234	1.636	2.528	1.308		0.806	0.594	2.364	0.867
	1.525	1.688	1.488	1.378		1.1	0.522	1.131	1.09
	1.946	2.132	2.43	1.596		0.593	0.559	1.989	1.157
	1.139	1.525	1.432	1.403		0.605	0.329	0.844	1.047
	1.036	1.175	2.706	2		0.673	0.686	1.453	1.271
	1.031	0.962	0.892	1.651		0.767	0.493	0.805	1.069
	1.037	1.276	1.251	1.357		0.553	0.82	0.892	0.718
	1.364	1.472	2.175	1.255		0.637	0.791	1.304	1.026
	1.043	1.655	2.297	1.703		0.532	0.75	1.418	1.22
	1.647	1.207	2.08	1.503		0.742	0.605	1.274	1.519
	1.503	1.192	2.546	1.006		0.584	0.54	2.036	0.609
	1.45	1.706	3.21	1.795		0.583	0.754	1.756	0.881
	1.287	1.012	2.446	1.698		0.559	0.447	1.843	1.145
	1.739	1.096	1.39	1.502		0.534	0.506	0.631	0.843
	1.436	1.55	2.005	1.378		0.613	0.453	1.624	0.71
	1.556	1.383	1.207	2.082		0.609	0.633	0.556	1.057
	1.715	0.942	1.339	1.526		0.403	0.743	0.726	0.823
	1.71	1.767	1.881	2.018		0.613	0.855	1.121	0.827
	1.059	1.559	2.558	1.606		0.743	0.584	1.283	1.235
	0.939	1.576	2.533	1.504		0.711	0.866	2.126	1.657
	1.055	1.636	1.821	0.968		0.584	0.555	1.604	0.729
	1.166	1.616	1.715	1.956		0.682	0.604	1.422	0.751
	1.407	1.595	2.182	1.537		0.604	0.593	2.123	0.873
	1.223	1.645	2.457	1.276		0.567	0.875	1.814	0.664
	1.59	1.825	0.829	1.261		0.596	0.609	0.528	0.85
	1.588	2.152	1.301	1.397		0.576	0.846	0.965	0.716
	1.778	1.599	1.435	2.187		0.52	0.716	0.863	1.008
	0.813	1.875	2.604	1.216		0.672	0.702	1.856	0.883
	1.373	1.826	2.169	1.384		0.785	0.576	1.76	1.2
	1.583	1.675	2.377	1.581		0.909	0.85	1.572	1.205
	1.285	1.699	1.874	1.642		1.057	0.541	1.573	1.237
	1.639	2.086	2.139	1.492		0.537	0.98	1.541	1.374
	1.73	2.192		1.977		1.025	0.902	1.718	0.697
	1.728	1.751		1.825		1.279	0.673	1.945	0.804
	1.599	1.465		1.939		0.721	0.783	1.68	0.945
				2.218		0.804		1.741	1.875
				1.768		0.875		2.247	1.252
				1.466		0.851		1.805	0.707
	fig. 6c
	Long axis/short axis
	Col	dwf1-2	dwf5-8	dwf7-4		Number of families		1
	3.23502	2.24378	1.82569	1.2015		Number of comparisons per family		6
	3.70364	2.49143	0.965127	1.58519		Alpha		0.05
	3.1407	1.97062	1.21262	2.39862
	2.37189	2.05063	1.19328	2.15006				Tukey's multiple comparisons test		Mean Diff.	95.00% CI of diff.	Significant?	Summary	Adjusted P Value
	2.74016	1.92157	1.44914	1.63828		Long axis/short axis		Col vs. dwf1-2		-0.08483	-0.3023 to 0.1327	No	ns	0.823
	2.74545	1.77928	2.17199	1.02425				Col vs. dwf5-8		0.879	0.6604 to 1.098	Yes	****	<0.0001
	3.31194	1.20779	1.74318	1.19265				Col vs. dwf7-4		0.8027	0.5868 to 1.019	Yes	****	<0.0001
	1.69907	1.46508	1.48741	1.59236				dwf1-2 vs. dwf5-8		0.9639	0.7452 to 1.182	Yes	****	<0.0001
	2.78716	3.48055	1.34483	0.928279				dwf1-2 vs. dwf7-4		0.8876	0.6716 to 1.103	Yes	****	<0.0001
	2.3525	2.4031	1.47452	0.97319				dwf5-8 vs. dwf7-4		-0.07632	-0.2934 to 0.1407	No	ns	0.8717
	4.38158	4.94524	1.94729	1.34955
	2.26087	1.46971	1.21761	1.22738
	1.5625	1.41842	1.44659	1.53339
	1.47472	2.12346	1.73918	1.12286
	2.07053	1.58266	2.23939	1.71139
	2.59064	1.80193	1.28028	1.21449
	3.64831	1.66069	1.18785	1.90223
	3.4	2.12317	0.962873	0.940447
	3.36802	1.97616	2.24187	1.33406
	2.30802	2.31132	1.93091	1.26809
	2.97822	2.74859	1.42892	1.34509
	3.51778	2.45118	1.62087	1.60451
	2.69436	3.34601	1.57881	1.77346
	3.20724	2.30506	1.90617	1.58649
	2.15031	2.34457	1.23177	1.22924
	2.80439	2.04044	1.35932	1.78062
	2.04	2.5323	1.34923	1.2541
	1.90143	2.63407	1.0136	2.15675
	1.7057	2.05779	1.17653	1.40211
	1.9264	2.13938	1.19012	1.74826
	2.7804	1.53853	1.03807	1.74925
	2.43429	2.41698	1.42239	1.3744
	1.57352	5.03953	1.32277	1.56506
	2.37732	2.7209	1.25444	1.28873
	1.67338	2.36296	1.32509	1.84569
	1.49617	3.3936	1.50534	1.28866
	2.37541	1.80352	1.4045	1.97548
	3.32151	2.52766	1.75512	1.31539
	2.12985	2.04376	1.14576	1.53808
	2.68202	3.03704	1.70773	1.58585
	1.63971	2.08615	1.52496	1.47059
	1.45375	2.81926	1.67547	1.5976
	2.28963	1.22753	1.99598	2.37221
	1.93225	1.58565	1.22493	1.77072
	1.33696	2.66025	1.38061	1.43349
	1.85825	2.03452	1.20826	1.48701
	2.73333	1.81831	1.3727	1.0558
	2.79599	1.92181	1.74756	1.83553
	1.75	2.16565	1.39861	1.58115
	2.02619	2.09427	1.57478	1.60695
	3.28511	1.80194	1.476	1.37328
	2.27427	3.33384	1.34779	1.56688
	1.27384	3.76087	1.43533	1.95902
	1.97173	4.00377	1.57235	1.42133
	1.713	2.7642	1.36204	1.32868
	2.35843	2.7208	1.30361	1.57309
	2.33714	4.21181	1.18868	1.53354
	2.99241	4.16811	1.1	1.17564
	3.00343	2.50115	1.17938	1.50731
	2.96885	1.85517	1.94575	1.03782
	2.41468	1.53486	1.19415	1.19952
	2.34384	1.49006	2.0229	1.35799
	1.74564	4.31171	1.5092	1.05674
	2.72432	2.80774	1.556	1.48428
	3.5264	2.10596	1.5625	1.33046
	1.53102	2.75421	1.06937	1.50865
	1.38636	3.23372	1.31565	1.26422
	3.28162	3.81395	1.22172	1.37943
	1.88264	4.63526	1.69668	1.34002
	1.53938	1.71283	1.86235	1.57356
	1.3442	1.95132	1.10807	1.54443
	1.87523	1.5561	1.40247	1.88997
	2.14129	1.86094	1.66794	1.2232
	1.96053	2.20667	1.61989	1.3959
	2.21968	1.99504	1.63265	0.989467
	2.57363	2.20741	1.25049	1.65189
	2.48714	2.2626	1.82802	2.03746
	2.30233	2.26398	1.32718	1.48297
	3.25655	2.16601	2.20285	1.78173
	2.34258	3.42163	1.23461	1.94085
	2.55501	2.18483	2.17086	1.96973
	4.25558	1.26783	1.84435	1.85419
	2.78956	2.06667	1.67797	2.44015
	1.4253	2.66952	1.99376	1.3004
	1.32068	1.81986	1.19144	0.907664
	1.80651	2.94775	1.13529	1.32785
	1.70968	2.6755	1.20605	2.60453
	2.32947	2.68971	1.02779	1.7606
	2.15697	1.88	1.35447	1.92169
	2.66779	2.99672	1.57008	1.48353
	2.75694	2.54374	1.34819	1.95112
	3.41923	2.23324	1.6628	2.16964
	1.20982	2.67094	1.40302	1.37712
	1.74904	3.17014	1.23239	1.15333
	1.74147	1.97059	1.51209	1.31203
	1.2157	3.14048	1.19135	1.32741
	3.05214	2.12857	1.38806	1.08588
	1.6878	2.43016	1.35565	2.83644
	1.35106	2.60178		2.2699
	2.21775	1.87101		2.05185
				1.18293
				1.41214
				2.07355
	fig. 6d
	LD number per field						Number of families		1
	Col	dwf1-2	dwf5-8	dwf7-4			Number of comparisons per family		10
	84	109	47	89			Alpha		0.05
	95	95	41	91
	100	80	40	88			Tukey's multiple comparisons test		Mean Diff.	95.00% CI of diff.	Significant?	Summary	Adjusted P Value
	81	94	65	91			Col vs. dwf1-2		-2.845	-12.94 to 7.245	No	ns	0.9309
	95	102	39	75			Col vs. dwf5-8		47.84	38.28 to 57.40	Yes	****	<0.0001
	109	99	45	95			Col vs. dwf7-4		8.533	-1.355 to 18.42	No	ns	0.1216
	84	99	58	85			dwf1-2 vs. dwf5-8		50.69	41.38 to 59.99	Yes	****	<0.0001
	95	103	42	100			dwf1-2 vs. dwf7-4		11.38	1.739 to 21.02	Yes	*	0.013
	113	98	41	75			dwf5-8 vs. dwf7-4		-39.31	-48.39 to -30.22	Yes	****	<0.0001
	101	100	53	98
		105	58	85
			50	74
			47
			44
	fig.6f
	LD diameter (μm)						Number of families		1
	Col	dwf1-2	dwf4-6	dwf5-8	dwf7-4		Number of comparisons per family		15
	1.173	1.484	1.896	2.968	2.923		Alpha		0.05
	1.082	1.128	1.628	2.049	2.439
	1.669	1.082	1.338	1.338	1.628				Tukey's multiple comparisons test		Mean Diff.	95.00% CI of diff.	Significant?	Summary	Adjusted P Value
	1.484	1.413	1.128	1.864	2.198		LD diameter (μm)		Col vs. dwf1-2		-0.02747	-0.2688 to 0.2139	No	ns	0.9995
	2.418	1.71	2.115	2.233	2.427				Col vs. dwf4-6		-0.1127	-0.3532 to 0.1279	No	ns	0.7632
	1.413	1.855	2.226	1.669	2.198				Col vs. dwf5-8		-0.8448	-1.071 to -0.6190	Yes	****	<0.0001
	1.188	1.71	1.585	1.53	2.614				Col vs. dwf7-4		-0.5875	-0.8205 to -0.3544	Yes	****	<0.0001
	1.244	2.411	2.603	2.523	2.439				dwf1-2 vs. dwf4-6		-0.08519	-0.3380 to 0.1677	No	ns	0.9293
	2.411	2.418	2.256	2.171	1.535				dwf1-2 vs. dwf5-8		-0.8174	-1.056 to -0.5785	Yes	****	<0.0001
	1.449	1.71	1.75	2.807	2.184				dwf1-2 vs. dwf7-4		-0.56	-0.8057 to -0.3143	Yes	****	<0.0001
	1.855	2.418	2.44	3.93	1.554				dwf4-6 vs. dwf5-8		-0.7322	-0.9703 to -0.4941	Yes	****	<0.0001
	1.173	1.449	2.241	3.191	1.848				dwf4-6 vs. dwf7-4		-0.4748	-0.7197 to -0.2298	Yes	****	<0.0001
	1.71	1.574	1.244	1.855	1.767				dwf5-8 vs. dwf7-4		0.2574	0.02689 to 0.4879	Yes	*	0.0185
	1.585	1.855	2.324	2.523	2.303
	1.244	2.115	0.927	3.239	2.475
	1.53	2.04	1.71	2.523	1.699
	1.413	1.659	0.927	2.675	1.848
	2.411	1.91	1.68	3.169	1.957
	1.659	1.892	1.972	2.098	1.535
	1.75	2.115	1.76	2.098	1.716
	1.244	1.585	2.411	2.782	2.923
	1.585	1.495	1.338	3.042	2.184
	1.338	1.892	1.972	3.385	1.767
	1.855	2.074	1.244	1.75	3.407
	2.163	1.461	1.659	3.019	2.198
	2.346	1.35	1.827	2.583	1.415
	1.495	1.669	1.864	2.171	2.074
	2.226	1.936	1.68	3.159	3.192
	1.596	1.484	1.35	2.597	2.238
	2.837	1.298	2.163	2.757	2.427
	1.413	2.44	1.53	2.294	2.767
	1.585	3.07	1.669	2.074	1.716
	1.596	1.659	1.76	2.411	2.767
	1.864	2.115	1.53	3.339	3.381
	1.91	2.04	2.44	2.361	2.67
	2.226	2.074	1.312	2.831	2.841
	1.71	1.76	1.864	2.233	2.002
	1.113	1.936	1.659	2.418	1.628
	1.244	0.946	3.175	2.488	1.456
	1.495	1.113	1.91	3.281	2.427
	2.049	1.75	2.294	4.097	2.534
	1.855	1.338	2.411	2.825	2.746
	1.495	2.241	1.596	2.233	2.184
	1.495	1.173	2.241	2.375	1.476
	1.76	1.53	1.864	2.44	2.427
	1.585	1.449	2.006	1.972	2.427
	2.807	2.577	1.659	2.226	2.184
	1.864	2.656	2.049	2.115	2.074
	1.855	1.972	1.449	1.972	1.942
	2.294	3.339	1.495	2.171	2.714
	2.074	1.827	1.113	1.972	1.848
	1.495	1.495	1.113	2.256	1.942
	1.53	1.827	1.71	2.488	2.198
	1.312	0.829	1.71	2.714	2.427
	1.449	2.233	2.256	2.534	2.534
	1.574	2.256	1.596	2.614	1.942
	2.418	1.68	1.596	1.957	2.67
	2.294	1.855	2.256	1.957	2.714
	1.596	2.324	1.855	2.534	2.767
	2.782	2.226	2.303	1.476	1.942
	1.298	1.659	2.074	2.29	1.699
	1.585	2.006	1.699	2.714	2.534
	1.338	1.892	2.184	2.614	2.184
	2.006	2.006	2.475	2.303	2.499
	1.71	1.68	3.641	2.088	2.163
	1.669	1.413	1.415	2.238	3.153
	1.68	2.074	1.628	3.238	2.807
	1.71	2.074	1.957	3.301	2.171
	2.04	2.807	1.942	2.074	2.049
	2.115	2.294	2.074	2.841	2.788
	1.188	1.312	1.373	1.75	2.04
	1.596	1.53	2.074	1.767	2.171
	1.71	1.669	1.896	1.716	2.991
	1.892	1.413	2.074	4.376	2.623
	2.411	2.256	1.942	2.913	2.346
	1.596	1.961	1.957	3.951	2.788
	1.855	1.484	1.476	2.933	2.825
	1.585	1.413	1.716	1.767	2.44
	2.324	1.71	1.307	3.381	2.115
	2.074	1.338	1.214	3.501	2.837
	1.312	1.413	2.746	3.192	1.998
	1.855	1.71	3.372	2.088	2.294
	2.006	1.91	2.923	3.838	2.346
	2.115	3.019	2.714	2.475	2.782
	1.827	2.256	2.831	3.155	3.175
	2.825	1.75	2.923	1.896	2.623
	2.006		2.913	3.155	2.623
	3.385			3.649	3.202
	1.244			2.403	2.788
	2.991			4.126	2.411
	1.68			2.913	2.411
	1.892			4.003	2.879
	1.71			2.439	3.041
	1.71			3.705	3.485
	2.264			3.608	3.109
	2.163			3.155	3.895
	1.585			3.838	2.973
	1.972			1.456	3.175
	2.04			3.089
	1.298			2.625
	1.244			3.372
	2.597			4.069
	1.298			1.554
	2.523			2.427
	2.324			3.155
	2.264			4.018
				3.475
				2.841
				2.074
				2.002
				2.714
	fig. 6h
	Small (< 2 μm)				Intermediate (2 ~ 4 μm)				Large (> 4 μm)
	Col	dwf1-2	dwf5-8	dwf7-4	Col	dwf1-2	dwf5-8	dwf7-4	Col	dwf1-2	dwf5-8	dwf7-4
	78.0702	76.9912	54.7009	64.1304	12.8655	13.2743	25.641	23.913	9.06433	9.73451	19.6581	11.9565
	75.4286	73.718	55.5556	67.6768	13.1429	16.0256	22.2222	20.202	11.4286	10.2564	22.2222	12.1212
	76.9231	76.1702	44.898	64.7727	12.4542	15.3192	31.2925	23.8636	10.6227	8.51064	23.8095	11.3636
	74.5833	73.3945	47.0588	62.3377	14.5833	13.7615	30.8823	23.3766	10.8333	12.844	22.0588	14.2857
	77.551	79.3651	51.9231	62.9139	15.6463	13.8889	30.7692	25.1656	6.80272	6.74603	17.3077	11.9205
	76.4505	80.4	60.2564	65.8537	16.7235	12	26.2821	23.1707	6.82594	7.6	13.4615	10.9756
	80.678	81.3953	51.5625	62.8571	12.5424	11.6279	28.9062	22.8571	6.77966	6.97674	19.5312	14.2857
	78.5016	77.0751	60.8696	60.241	14.3323	13.834	20.2899	24.0964	7.16612	9.09091	18.8406	15.6626
	77.0642	80	56.0345	64.8485	16.5138	11.0714	24.1379	20.6061	6.42202	8.92857	19.8276	14.5455
	81.4159	79.3774	59.0551	69.0722	11.2094	12.8405	23.6221	19.5876	7.37463	7.7821	17.3228	11.3402
		76.6355	50.9709			14.9533	27.6699			8.41122	21.3592
			61.8056				20.8333				17.3611
			59.3496				24.3902				16.2602
			62.9808				20.6731				16.3462
	Number of families	1
	Number of comparisons per family	66
	Alpha	0.05
	Tukey's multiple comparisons test		Mean Diff.	95.00% CI of diff.	Significant?	Summary	Adjusted P Value
	Col-small vs. dwf1-2-small		-0.0172	-4.286 to 4.252	No	ns	>0.9999
	Col-small vs. dwf5-8-small		22.17	18.12 to 26.21	Yes	****	<0.0001
	Col-small vs. dwf7-4-small		13.2	8.827 to 17.57	Yes	****	<0.0001
	Col-small vs. Col-intermediate		63.67	59.30 to 68.03	Yes	****	<0.0001
	Col-small vs. dwf1-2-intermediate		64.16	59.89 to 68.43	Yes	****	<0.0001
	Col-small vs. dwf5-8-intermediate		52.12	48.08 to 56.17	Yes	****	<0.0001
	Col-small vs. dwf7-4-intermediate		54.98	50.61 to 59.35	Yes	****	<0.0001
	Col-small vs. Col-large		69.33	64.97 to 73.70	Yes	****	<0.0001
	Col-small vs. dwf1-2-large		68.86	64.59 to 73.13	Yes	****	<0.0001
	Col-small vs. dwf5-8-large		58.71	54.67 to 62.76	Yes	****	<0.0001
	Col-small vs. dwf7-4-large		64.82	60.45 to 69.19	Yes	****	<0.0001
	dwf1-2-small vs. dwf5-8-small		22.18	18.25 to 26.12	Yes	****	<0.0001
	dwf1-2-small vs. dwf7-4-small		13.21	8.944 to 17.48	Yes	****	<0.0001
	dwf1-2-small vs. Col-intermediate		63.68	59.41 to 67.95	Yes	****	<0.0001
	dwf1-2-small vs. dwf1-2-intermediate		64.18	60.01 to 68.34	Yes	****	<0.0001
	dwf1-2-small vs. dwf5-8-intermediate		52.14	48.20 to 56.08	Yes	****	<0.0001
	dwf1-2-small vs. dwf7-4-intermediate		55	50.73 to 59.27	Yes	****	<0.0001
	dwf1-2-small vs. Col-large		69.35	65.08 to 73.62	Yes	****	<0.0001
	dwf1-2-small vs. dwf1-2-large		68.88	64.71 to 73.04	Yes	****	<0.0001
	dwf1-2-small vs. dwf5-8-large		58.73	54.79 to 62.67	Yes	****	<0.0001
	dwf1-2-small vs. dwf7-4-large		64.84	60.57 to 69.11	Yes	****	<0.0001
	dwf5-8-small vs. dwf7-4-small		-8.969	-13.01 to -4.924	Yes	****	<0.0001
	dwf5-8-small vs. Col-intermediate		41.5	37.45 to 45.55	Yes	****	<0.0001
	dwf5-8-small vs. dwf1-2-intermediate		41.99	38.06 to 45.93	Yes	****	<0.0001
	dwf5-8-small vs. dwf5-8-intermediate		29.96	26.26 to 33.65	Yes	****	<0.0001
	dwf5-8-small vs. dwf7-4-intermediate		32.82	28.77 to 36.86	Yes	****	<0.0001
	dwf5-8-small vs. Col-large		47.17	43.12 to 51.21	Yes	****	<0.0001
	dwf5-8-small vs. dwf1-2-large		46.69	42.76 to 50.63	Yes	****	<0.0001
	dwf5-8-small vs. dwf5-8-large		36.55	32.85 to 40.24	Yes	****	<0.0001
	dwf5-8-small vs. dwf7-4-large		42.66	38.61 to 46.70	Yes	****	<0.0001
	dwf7-4-small vs. Col-intermediate		50.47	46.10 to 54.84	Yes	****	<0.0001
	dwf7-4-small vs. dwf1-2-intermediate		50.96	46.69 to 55.23	Yes	****	<0.0001
	dwf7-4-small vs. dwf5-8-intermediate		38.93	34.88 to 42.97	Yes	****	<0.0001
	dwf7-4-small vs. dwf7-4-intermediate		41.79	37.42 to 46.16	Yes	****	<0.0001
	dwf7-4-small vs. Col-large		56.14	51.77 to 60.51	Yes	****	<0.0001
	dwf7-4-small vs. dwf1-2-large		55.66	51.39 to 59.93	Yes	****	<0.0001
	dwf7-4-small vs. dwf5-8-large		45.52	41.47 to 49.56	Yes	****	<0.0001
	dwf7-4-small vs. dwf7-4-large		51.62	47.26 to 55.99	Yes	****	<0.0001
	Col-intermediate vs. dwf1-2-intermediate		0.4926	-3.776 to 4.762	No	ns	>0.9999
	Col-intermediate vs. dwf5-8-intermediate		-11.54	-15.59 to -7.497	Yes	****	<0.0001
	Col-intermediate vs. dwf7-4-intermediate		-8.683	-13.05 to -4.313	Yes	****	<0.0001
	Col-intermediate vs. Col-large		5.669	1.300 to 10.04	Yes	**	0.0018
	Col-intermediate vs. dwf1-2-large		5.194	0.9249 to 9.463	Yes	**	0.0049
	Col-intermediate vs. dwf5-8-large		-4.953	-8.999 to -0.9080	Yes	**	0.0044
	Col-intermediate vs. dwf7-4-large		1.156	-3.214 to 5.525	No	ns	0.9992
	dwf1-2-intermediate vs. dwf5-8-intermediate		-12.03	-15.97 to -8.098	Yes	****	<0.0001
	dwf1-2-intermediate vs. dwf7-4-intermediate		-9.175	-13.44 to -4.906	Yes	****	<0.0001
	dwf1-2-intermediate vs. Col-large		5.177	0.9077 to 9.446	Yes	**	0.0051
	dwf1-2-intermediate vs. dwf1-2-large		4.701	0.5352 to 8.868	Yes	*	0.0133
	dwf1-2-intermediate vs. dwf5-8-large		-5.446	-9.383 to -1.509	Yes	***	0.0006
	dwf1-2-intermediate vs. dwf7-4-large		0.6631	-3.606 to 4.932	No	ns	>0.9999
	dwf5-8-intermediate vs. dwf7-4-intermediate		2.86	-1.186 to 6.905	No	ns	0.444
	dwf5-8-intermediate vs. Col-large		17.21	13.17 to 21.26	Yes	****	<0.0001
	dwf5-8-intermediate vs. dwf1-2-large		16.74	12.80 to 20.67	Yes	****	<0.0001
	dwf5-8-intermediate vs. dwf5-8-large		6.589	2.896 to 10.28	Yes	****	<0.0001
	dwf5-8-intermediate vs. dwf7-4-large		12.7	8.653 to 16.74	Yes	****	<0.0001
	dwf7-4-intermediate vs. Col-large		14.35	9.982 to 18.72	Yes	****	<0.0001
	dwf7-4-intermediate vs. dwf1-2-large		13.88	9.607 to 18.15	Yes	****	<0.0001
	dwf7-4-intermediate vs. dwf5-8-large		3.729	-0.3163 to 7.774	No	ns	0.1013
	dwf7-4-intermediate vs. dwf7-4-large		9.838	5.469 to 14.21	Yes	****	<0.0001
	Col-large vs. dwf1-2-large		-0.4754	-4.744 to 3.794	No	ns	>0.9999
	Col-large vs. dwf5-8-large		-10.62	-14.67 to -6.577	Yes	****	<0.0001
	Col-large vs. dwf7-4-large		-4.514	-8.883 to -0.1442	Yes	*	0.0363
	dwf1-2-large vs. dwf5-8-large		-10.15	-14.08 to -6.211	Yes	****	<0.0001
	dwf1-2-large vs. dwf7-4-large		-4.038	-8.307 to 0.2307	No	ns	0.0822
	dwf5-8-large vs. dwf7-4-large		6.109	2.064 to 10.15	Yes	***	0.0001

## Sheet: Fig. 7
			fig. 7b						fig. 7c
												Band volume	Normalized		Number of families		1
									Repeat 1	Col/OLE1		78474	100		Number of comparisons per family		6
										dwf1-2/OLE1		79302	101.055		Alpha		0.05
										dwf5-8/OLE1		18948	24.1456
										dwf7-4/OLE1		45391	57.8421		Tukey's multiple comparisons test		Mean Diff.	95.00% CI of diff.	Significant?	Summary	Adjusted P Value
									Repeat 2	Col/OLE1		79556	101.379		Col/OLE1 vs. dwf1-2/OLE1		0.8373	-5.100 to 6.774	No	ns	0.9674
										dwf1-2/OLE1		80030	101.983		Col/OLE1 vs. dwf5-8/OLE1		76.71	70.77 to 82.65	Yes	****	<0.0001
										dwf5-8/OLE1		18197	23.1886		Col/OLE1 vs. dwf7-4/OLE1		41.88	35.94 to 47.82	Yes	****	<0.0001
										dwf7-4/OLE1		49645	63.263		dwf1-2/OLE1 vs. dwf5-8/OLE1		75.87	69.93 to 81.81	Yes	****	<0.0001
									Repeat 3	Col/OLE1		58042	104.171		dwf1-2/OLE1 vs. dwf7-4/OLE1		41.04	35.11 to 46.98	Yes	****	<0.0001
										dwf1-2/OLE1		55718	100		dwf5-8/OLE1 vs. dwf7-4/OLE1		-34.83	-40.76 to -28.89	Yes	****	<0.0001
										dwf5-8/OLE1		15652	28.0915
										dwf7-4/OLE1		32763	58.8015
			fig. 7d
	Raw data by ImageQuant TL
		Repeat 1																								Repeat 2
	Ref Band	Col						dwf1-2						dwf5-8						dwf7-4						Col						dwf1-2						dwf5-8						dwf7-4
	Protein	Band No	Volume	Vol+BkGnd	Norm Vol(ug)	MW (kd)	Rf	Band No	Volume	Vol+BkGnd	Norm Vol(ug)	MW (kd)	Rf	Band No	Volume	Vol+BkGnd	Norm Vol(ug)	MW (kd)	Rf	Band No	Volume	Vol+BkGnd	Norm Vol(ug)	MW (kd)	Rf	Band No	Volume	Vol+BkGnd	Norm Vol(ug)	MW (kd)	Rf	Band No	Volume	Vol+BkGnd	Norm Vol(ug)	MW (kd)	Rf	Band No	Volume	Vol+BkGnd	Norm Vol(ug)	MW (kd)	Rf	Band No	Volume	Vol+BkGnd	Norm Vol(ug)	MW (kd)	Rf
	Caleosin	1	4832.28	40491	41.79	-	0.294	1	3855.92	41450	33.35	-	0.294	1	4976.85	36955	43.04	-	0.282	1	4667.39	36115	40.36	-	0.28	1	5176.33	38046	44.77	-	0.269	1	4743.5	42127	41.02	-	0.264	1	4969.16	37439	42.97	-	0.257	1	4742.84	38955	41.02	-	0.257
	OLE2	2	4959.87	41119	42.89	-	0.736	2	5062.29	43912	43.78	-	0.738	2	2867.54	35927	24.8	-	0.729	2	2733.74	35730	23.64	-	0.727	2	4668.36	39842	40.37	-	0.72	2	5783.87	45500	50.02	-	0.715	2	2148.75	37231	18.58	-	0.704	2	3501.06	39224	30.28	-	0.706
	OLE3	3	7234.82	42713	62.57	-	0.789	3	7096.14	45674	61.37	-	0.792	3	3930.97	36792	34	-	0.785	3	4551.21	37208	39.36	-	0.78	3	6760.07	41777	58.46	-	0.778	3	8044.07	47581	69.57	-	0.771	3	1870	37815	16.17	-	0.764	3	5492.58	40748	47.5	-	0.764
	OLE1	4	11563	46005	100	-	0.87	4	11702.6	49855	101.21	-	0.875	4	7331.61	39895	63.41	-	0.868	4	7580.56	39706	65.56	-	0.863	4	11809.5	46607	102.13	-	0.859	4	12838.9	52107	111.03	-	0.854	4	5332.12	40497	46.11	-	0.847	4	8854.8	43437	76.58	-	0.847
	data used for the figures
		fig. 7e				fig. 7g				fig. 7f				fig. 7h
		OLE1 Norm Vol				OLE3 Norm Vol				OLE2 Norm Vol				caleosin Norm Vol
		Repeat 1	Repeat 2	Repeat 2		Repeat 1	Repeat 2	Repeat 2		Repeat 1	Repeat 2	Repeat 2		Repeat 1	Repeat 2	Repeat 2
	col	100	102.13	117.17		100	93.4314	95.0935		100	94.1245	94.2644		100	107.131	122.422
	dwf1-2	101.21	111.03	105.85		98.0821	111.187	101.55		102.075	116.624	95.3835		79.8038	98.1575	86.6236
	dwf5-8	63.41	46.11	55.18		54.3391	25.8431	36.583		57.8223	43.3201	54.8846		102.991	102.824	115.602
	dwf7-4	65.56	76.58	79.64		62.9055	75.915	73.9012		55.1177	70.5992	79.5523		96.5781	98.1575	96.1474
	Number of families	1										Number of families	1
	Number of comparisons per family	6										Number of comparisons per family	6
	Alpha	0.05										Alpha	0.05
		Tukey's multiple comparisons test		Mean Diff.	95.00% CI of diff.	Significant?	Summary	Adjusted P Value					Tukey's multiple comparisons test		Mean Diff.	95.00% CI of diff.	Significant?	Summary	Adjusted P Value
	fig. 7e OLE1	Col vs. dwf1-2		0.4033	-19.91 to 20.72	No	ns	0.9999				fig. 7f OLE2	Col vs. dwf1-2		-8.565	-32.70 to 15.57	No	ns	0.6792
		Col vs. dwf5-8		51.53	31.22 to 71.85	Yes	***	0.0002					Col vs. dwf5-8		44.12	19.99 to 68.25	Yes	**	0.0017
		Col vs. dwf7-4		32.51	12.19 to 52.82	Yes	**	0.004					Col vs. dwf7-4		27.71	3.573 to 51.84	Yes	*	0.0258
		dwf1-2 vs. dwf5-8		51.13	30.82 to 71.44	Yes	***	0.0002					dwf1-2 vs. dwf5-8		52.69	28.55 to 76.82	Yes	***	0.0005
		dwf1-2 vs. dwf7-4		32.1	11.79 to 52.42	Yes	**	0.0043					dwf1-2 vs. dwf7-4		36.27	12.14 to 60.40	Yes	**	0.0058
		dwf5-8 vs. dwf7-4		-19.03	-39.34 to 1.288	No	ns	0.0666					dwf5-8 vs. dwf7-4		-16.41	-40.55 to 7.720	No	ns	0.2088
		Number of families	1										Number of families	1
		Number of comparisons per family	6										Number of comparisons per family	6
		Alpha	0.05										Alpha	0.05
		Tukey's multiple comparisons test		Mean Diff.	95.00% CI of diff.	Significant?	Summary	Adjusted P Value					Tukey's multiple comparisons test		Mean Diff.	95.00% CI of diff.	Significant?	Summary	Adjusted P Value
	fig. 7g OLE3	Col vs. dwf1-2		-7.432	-30.59 to 15.73	No	ns	0.7391				fig. 7h Caleosin	Col vs. dwf1-2		21.66	0.08889 to 43.22	Yes	*	0.0491
		Col vs. dwf5-8		57.25	34.09 to 80.42	Yes	***	0.0002					Col vs. dwf5-8		2.712	-18.85 to 24.28	No	ns	0.9764
		Col vs. dwf7-4		25.27	2.104 to 48.43	Yes	*	0.0333					Col vs. dwf7-4		12.89	-8.677 to 34.46	No	ns	0.2948
		dwf1-2 vs. dwf5-8		64.68	41.52 to 87.85	Yes	****	<0.0001					dwf1-2 vs. dwf5-8		-18.94	-40.51 to 2.623	No	ns	0.0866
		dwf1-2 vs. dwf7-4		32.7	9.536 to 55.86	Yes	**	0.0084					dwf1-2 vs. dwf7-4		-8.766	-30.33 to 12.80	No	ns	0.5868
		dwf5-8 vs. dwf7-4		-31.99	-55.15 to -8.822	Yes	**	0.0096					dwf5-8 vs. dwf7-4		10.18	-11.39 to 31.74	No	ns	0.4743
[truncated: 24 more columns]

## Sheet: supplementary fig. 2
	supplementary fig.2
		DGAT1		SMT2		SMT3		SMO2		DWF5		DWF7		DWF4		WRI1		HMGR1		HMGR2		CAS1		DGAT2
	Developmental stage	Mean	SD	Mean	SD	Mean	SD	Mean	SD	Mean	SD	Mean	SD	Mean	SD	Mean	SD	Mean	SD	Mean	SD	Mean	SD	Mean	SD
	8 cell/16 cell	15.87	1.16	67.87	2.27	0.47	0.08	31.92	0.64	38.37	2.38	16.76	0.92	46.25	13.63	25.25	2.42	13.14	1.71	5.21	0.53	9.13	0.4	9.01	0.66
	Globular	21.93	2.45	75.69	4.06	0.59	0.03	36.51	2.04	65.86	3.71	26.76	0.98	72.04	10.95	25.12	2.16	19.15	0.95	8.52	0.95	16.52	0.97	15.46	1.75
	Early heart	45.41	1.56	89.02	6.82	3.14	0.97	41.92	3.73	96.69	11.05	37.41	1.71	50.35	3.03	49.14	10.57	29.51	1.13	11.94	1.44	28.67	0.27	25.84	1.9
	Late heart	51.46	9.17	93.91	4.54	5.56	0.27	47.55	6.94	113.65	2.71	41.98	0.99	42.78	1.88	66.01	20.89	31.37	3.33	13.38	1.27	32.96	2.26	26.73	0.49
	Early torpedo	52.34	2.54	95.56	7.88	12.76	2.18	52.55	3.35	135.87	22.2	49.81	10.87	35.05	5.97	63.72	6.7	24.8	1.63	20.3	2.11	24.62	1.12	34.8	2.61
	Late torpedo	51.46	3.49	105.44	11.69	12.58	2.01	47.55	6.94	134.62	8.33	50.03	4.15	21.38	3.47	77.63	6.09	29.21	2.64	19.1	3.5	32.96	2.26	31.54	2.12
	Bent cotyledon	68.97	10.16	144.72	6.01	63.12	6.93	47.35	1.63	166.31	14.07	51.28	0.65	15.6	1.48	184.92	16.27	48.82	2.64	53.29	6.16	52.38	5.21	48.47	3.19
	Mature green	42.54	5.68	89.86	14.46	110.65	29.83	61.98	10.37	56.78	14.98	80.92	5.54	7.14	0.58	71.51	10.02	28.76	3.93	41.02	2.06	29.16	2.07	37.72	6.06

## Sheet: supplementary fig. 3
	supplementary fig. 3b
	samples		Ct value			calculated value	normalized value
			UBQ	OLE1
	experiment 1
	Col/OLE1		21.2228	24.3468		0.107703	1
	Col/OLE1		21.5144	24.413		0.102878	0.955198
	Col/OLE1		21.2199	24.4404		0.100942	0.937226
	dwf5-10/OLE1		21.3174	24.4172		0.0726224	0.674285
	dwf5-10/OLE1		20.1936	24.3851		0.0742551	0.689444
	dwf5-10/OLE1		20.3839	24.5244		0.0674208	0.625989
	experiment 2
	Col/OLE1		16.7246	20.5179		0.0635284	1
	Col/OLE1		16.2446	20.3829		0.0697629	0.910632
	Col/OLE1		16.6552	20.5913		0.0603789	0.950425
	dwf5-10/OLE1/35S:DWF5 25#		16.3828	19.6934		0.104468	1.64444
	dwf5-10/OLE1/35S:DWF5 25#		16.447	19.6269		0.109393	1.72196
	dwf5-10/OLE1/35S:DWF5 25#		16.4737	19.3926		0.128688	2.02568
	dwf5-10/OLE1/35S:DWF5 34#		15.6031	19.166		0.0943219	1.48472
	dwf5-10/OLE1/35S:DWF5 34#		15.9873	19.2366		0.089819	1.41384
	dwf5-10/OLE1/35S:DWF5 34#		15.6888	19.1525		0.0952054	1.49863
	Number of families	1
	Number of comparisons per family	6
	Alpha	0.05
	Tukey's multiple comparisons test		Mean Diff.	95.00% CI of diff.	Significant?	Summary	Adjusted P Value
	Col/OLE1 vs. dwf5-10/OLE1		0.3529	0.1146 to 0.5913	Yes	**	0.0064
	Col/OLE1 vs. dwf5-10/OLE1/35s:DWF5 25#		-0.8857	-1.124 to -0.6473	Yes	****	<0.0001
	Col/OLE1 vs. dwf5-10/OLE1/35s:DWF5 34#		-0.4571	-0.6954 to -0.2188	Yes	**	0.0012
	dwf5-10/OLE1 vs. dwf5-10/OLE1/35s:DWF5 25#		-1.239	-1.477 to -1.000	Yes	****	<0.0001
	dwf5-10/OLE1 vs. dwf5-10/OLE1/35s:DWF5 34#		-0.81	-1.048 to -0.5717	Yes	****	<0.0001
	dwf5-10/OLE1/35s:DWF5 25# vs. dwf5-10/OLE1/35s:DWF5 34#		0.4286	0.1903 to 0.6669	Yes	**	0.0019

## Sheet: supplementary fig. 4
		supplementary fig. 4b
			Relative TAG content
			Col/OLE1	dwf4-6/OLE1	bri1-3/OLE1
		repeat 1	100	102.094	85.7843
		repeat 2	98.1413	91.3049	89.8019
		repeat 3	94.0091	86.2876	115.797
		Number of families	1
		Number of comparisons per family	3
		Alpha	0.05
		Tukey's multiple comparisons test		Mean Diff.	95.00% CI of diff.	Significant?	Summary	Adjusted P Value
		Col/OLE1 vs. dwf4-6/OLE1		4.155	-22.52 to 30.83	No	ns	0.884
		Col/OLE1 vs. bri1-3/OLE1		0.2556	-26.42 to 26.93	No	ns	0.9995
		dwf4-6/OLE1 vs. bri1-3/OLE1		-3.899	-30.57 to 22.77	No	ns	0.8969
		supplementary fig. 4d
			Rleative TAG content
			dwf5-8/OLE1		dwf7-4/OLE1
			- 24-epiBL	+ 24-epiBL	- 24-epiBL	+ 24-epiBL
		repeat 1	100	90.6905	100	99.7067
		repeat 2	103.891	93.6683	89.3393	97.8728
		repeat 3	91.8115	95.6438	101.819	98.5461
		Number of families	1
		Number of comparisons per family	6
		Alpha	0.05
		Tukey's multiple comparisons test		Mean Diff.	95.00% CI of diff.	Significant?	Summary	Adjusted P Value
		dwf5-8/OLE1- 24-epiBL vs. dwf5-8/OLE1+ 24-epiBL		5.233	-7.207 to 17.67	No	ns	0.5617
		dwf5-8/OLE1- 24-epiBL vs. dwf7-4/OLE1- 24-epiBL		1.515	-10.93 to 13.95	No	ns	0.9785
		dwf5-8/OLE1- 24-epiBL vs. dwf7-4/OLE1+ 24-epiBL		-0.1411	-12.58 to 12.30	No	ns	>0.9999
		dwf5-8/OLE1+ 24-epiBL vs. dwf7-4/OLE1- 24-epiBL		-3.719	-16.16 to 8.721	No	ns	0.7763
		dwf5-8/OLE1+ 24-epiBL vs. dwf7-4/OLE1+ 24-epiBL		-5.374	-17.81 to 7.066	No	ns	0.5418
		dwf7-4/OLE1- 24-epiBL vs. dwf7-4/OLE1+ 24-epiBL		-1.656	-14.10 to 10.78	No	ns	0.9723
		supplementary fig. 4e
			Rleative TAG content
			Col			Col/OLE1
			repeat 1	repeat 2	repeat 3	repeat 1	repeat 2	repeat 3
		Control	100	126.771	94.5504	987.466	849.181	987.796
		24-epiBL	88.522	84.2631	127.902	973.109	886.639	1060.99
		BRZ	78.3996	88.8969	116.214	842.508	874.105	901.248
		Number of families	1
		Number of comparisons per family	15
		Alpha	0.05
		Tukey's multiple comparisons test		Mean Diff.	95.00% CI of diff.	Significant?	Summary	Adjusted P Value
		Col-control vs. Col-24-epiBL		6.878	-135.2 to 149.0	No	ns	>0.9999
		Col-control vs. Col-24-BRZ		12.6	-129.5 to 154.7	No	ns	0.9996
		Col-control vs. Col/OLE1-control		-834.4	-976.5 to -692.3	Yes	****	<0.0001
		Col-control vs. Col/OLE1-24-epiBL		-866.5	-1009 to -724.4	Yes	****	<0.0001
		Col-control vs. Col/OLE1-BRZ		-765.5	-907.6 to -623.4	Yes	****	<0.0001
		Col-24-epiBL vs. Col-24-BRZ		5.725	-136.4 to 147.8	No	ns	>0.9999
		Col-24-epiBL vs. Col/OLE1-control		-841.3	-983.4 to -699.1	Yes	****	<0.0001
		Col-24-epiBL vs. Col/OLE1-24-epiBL		-873.4	-1015 to -731.2	Yes	****	<0.0001
		Col-24-epiBL vs. Col/OLE1-BRZ		-772.4	-914.5 to -630.3	Yes	****	<0.0001
		Col-24-BRZ vs. Col/OLE1-control		-847	-989.1 to -704.9	Yes	****	<0.0001
		Col-24-BRZ vs. Col/OLE1-24-epiBL		-879.1	-1021 to -737.0	Yes	****	<0.0001
		Col-24-BRZ vs. Col/OLE1-BRZ		-778.1	-920.2 to -636.0	Yes	****	<0.0001
		Col/OLE1-control vs. Col/OLE1-24-epiBL		-32.1	-174.2 to 110.0	No	ns	0.9696
		Col/OLE1-control vs. Col/OLE1-BRZ		68.86	-73.26 to 211.0	No	ns	0.5976
		Col/OLE1-24-epiBL vs. Col/OLE1-BRZ		101	-41.16 to 243.1	No	ns	0.2346

[truncated: 11 more sheets: supplementary fig. 5, supplementary fig. 6, supplementary fig. 8, supplementary fig. 9, supplementary fig. 10, supplementary fig. 11, supplementary fig. 13, supplementary Table 1, Sheet1, supplementary Table 2, supplementary Table 3]
